# Supplementary material for: Chromatin remodeling of histone H3 variants by DDM1 underlies epigenetic inheritance of DNA methylation
Source: Cell. Author manuscript; Available in PMC 2023 Nov 28. (PMC10529913; doi:10.1016/j.cell.2023.08.001)
Supplement: 7 — Supplementary Table S1. Coordinates of differentially methylated regions and control regions used in this study, related to Figure 2 and Figure 6. Bed-like file of hypermethylated regions in ddm1 hira vs ddm1 in each sequence context - including the shuffled control regions - plotted in Figure 2, as well as stable and revertant DMRs in ddm1 identified in Colomé-Tatché et al.74 and control regions plotted in Figure 6. [file NIHMS1922946-supplement-7.xlsx]

## Sheet: SupTableS1_DMRs
Chr1	900	1000	CG	.	.
Chr1	56400	56500	CHH	.	.
Chr1	56600	56700	CHG	.	.
Chr1	77200	77300	CHH	.	.
Chr1	193500	193600	CHG	.	.
Chr1	238900	239000	CHH	.	.
Chr1	258000	258200	CHH	.	.
Chr1	258400	258500	CHH	.	.
Chr1	292700	292800	CHH	.	.
Chr1	366400	366500	CHH	.	.
Chr1	424000	424100	CHH	.	.
Chr1	431800	431900	CG	.	.
Chr1	432200	432300	CHH	.	.
Chr1	433800	433900	CHH	.	.
Chr1	513000	513100	CHH	.	.
Chr1	549600	549700	CG	.	.
Chr1	550200	550300	CG	.	.
Chr1	550700	550800	CHH	.	.
Chr1	587700	587800	CHG	.	.
Chr1	634100	634200	CHH	.	.
Chr1	640700	640800	CG	.	.
Chr1	641100	641200	CG,CHH	.	.
Chr1	662200	662300	CHH	.	.
Chr1	685500	685600	CG	.	.
Chr1	697300	697400	CHH	.	.
Chr1	758600	758700	CHH	.	.
Chr1	781100	781200	CG,CHH	.	.
Chr1	781500	781600	CG	.	.
Chr1	781700	781800	CHH	.	.
Chr1	888800	888900	CG	.	.
Chr1	889200	889500	CG	.	.
Chr1	920800	921100	CHH	.	.
Chr1	1184800	1185000	CHG,CHH	.	.
Chr1	1194900	1195200	CHH	.	.
Chr1	1199800	1199900	CG	.	.
Chr1	1231500	1231600	CHH	.	.
Chr1	1250400	1250500	CG	.	.
Chr1	1265300	1265600	CHH	.	.
Chr1	1287000	1287200	CHG,CHH	.	.
Chr1	1293500	1293600	CHH	.	.
Chr1	1318100	1318200	CG	.	.
Chr1	1327400	1327500	CG	.	.
Chr1	1430300	1430400	CHG,CHH	.	.
Chr1	1442200	1442300	CHH	.	.
Chr1	1443700	1443800	CHG	.	.
Chr1	1446000	1446100	CG	.	.
Chr1	1523200	1523300	CHH	.	.
Chr1	1592400	1592600	CG	.	.
Chr1	1598200	1598400	CHG,CHH	.	.
Chr1	1653600	1653700	CG	.	.
Chr1	1875600	1875700	CG	.	.
Chr1	1876300	1876400	CG	.	.
Chr1	1882000	1882300	CHG	.	.
Chr1	1934100	1934200	CHH	.	.
Chr1	1975500	1975600	CG	.	.
Chr1	1976000	1976100	CHH	.	.
Chr1	2157600	2158000	CHG	.	.
Chr1	2340200	2340300	CHH	.	.
Chr1	2415500	2415600	CHG	.	.
Chr1	2473200	2473300	CHH	.	.
Chr1	2533100	2533200	CHG	.	.
Chr1	2533300	2533400	CHH	.	.
Chr1	2534700	2534800	CHH	.	.
Chr1	2587400	2587500	CG	.	.
Chr1	2593700	2593800	CG	.	.
Chr1	2657400	2657900	CHG,CHH	.	.
Chr1	2720300	2720400	CG	.	.
Chr1	2788500	2788600	CG	.	.
Chr1	2839900	2840000	CG	.	.
Chr1	2912900	2913000	CG	.	.
Chr1	3221000	3221100	CG	.	.
Chr1	3238000	3238100	CG	.	.
Chr1	3343100	3343200	CHH	.	.
Chr1	3344300	3344400	CG	.	.
Chr1	3344800	3344900	CHG	.	.
Chr1	3362100	3362200	CG,CHG	.	.
Chr1	3379300	3379400	CG	.	.
Chr1	3400100	3400200	CG	.	.
Chr1	3413100	3413200	CHG,CHH	.	.
Chr1	3413700	3413800	CHH	.	.
Chr1	3417800	3417900	CG	.	.
Chr1	3427900	3428000	CHG,CHH	.	.
Chr1	3457500	3457600	CG	.	.
Chr1	3468600	3468700	CG	.	.
Chr1	3498800	3498900	CHH	.	.
Chr1	3525300	3525400	CHH	.	.
Chr1	3525600	3525700	CHH	.	.
Chr1	3569200	3569300	CG	.	.
Chr1	3573100	3573200	CHH	.	.
Chr1	3585800	3585900	CG	.	.
Chr1	3780700	3781000	CHH	.	.
Chr1	3782200	3782300	CHH	.	.
Chr1	3785600	3785700	CHH	.	.
Chr1	3825800	3825900	CHH	.	.
Chr1	3826800	3827100	CHH	.	.
Chr1	3827400	3827600	CHH	.	.
Chr1	3892300	3892400	CHH	.	.
Chr1	3892600	3892900	CG,CHH	.	.
Chr1	3898200	3898300	CHG	.	.
Chr1	3899400	3899500	CHH	.	.
Chr1	3899700	3899800	CHG	.	.
Chr1	3910500	3910600	CHH	.	.
Chr1	3916000	3916100	CG	.	.
Chr1	3919900	3920100	CG,CHH	.	.
Chr1	3926300	3926400	CG,CHH	.	.
Chr1	3926600	3926700	CHH	.	.
Chr1	4031900	4032000	CG	.	.
Chr1	4088100	4088300	CG,CHH	.	.
Chr1	4094200	4094300	CHH	.	.
Chr1	4111000	4111100	CHH	.	.
Chr1	4209500	4209600	CHH	.	.
Chr1	4217100	4217200	CHH	.	.
Chr1	4284100	4284200	CG	.	.
Chr1	4294100	4294200	CHH	.	.
Chr1	4326400	4326500	CHH	.	.
Chr1	4333600	4334100	CG,CHG,CHH	.	.
Chr1	4334300	4334400	CHH	.	.
Chr1	4342300	4342400	CHH	.	.
Chr1	4352500	4352800	CG	.	.
Chr1	4406300	4406400	CHH	.	.
Chr1	4407100	4407200	CHH	.	.
Chr1	4407600	4407700	CHH	.	.
Chr1	4409200	4409300	CHH	.	.
Chr1	4409800	4409900	CHH	.	.
Chr1	4415700	4415800	CHG	.	.
Chr1	4442300	4442400	CG	.	.
Chr1	4480300	4480400	CHH	.	.
Chr1	4508400	4508500	CHH	.	.
Chr1	4583200	4583300	CHH	.	.
Chr1	4595200	4595300	CG	.	.
Chr1	4597100	4597200	CHG	.	.
Chr1	4639900	4640000	CG	.	.
Chr1	4684500	4684600	CHH	.	.
Chr1	4686000	4686100	CHG	.	.
Chr1	4731600	4731700	CG	.	.
Chr1	4764200	4764300	CG	.	.
Chr1	4770600	4770700	CHH	.	.
Chr1	4786100	4786200	CHH	.	.
Chr1	4857100	4857200	CG	.	.
Chr1	4860300	4860600	CHG,CHH	.	.
Chr1	4885800	4885900	CG	.	.
Chr1	4993100	4993200	CG	.	.
Chr1	5056200	5056300	CHG	.	.
Chr1	5098400	5098500	CG,CHH	.	.
Chr1	5101000	5101300	CHG,CHH	.	.
Chr1	5102800	5102900	CG	.	.
Chr1	5171800	5172000	CHG,CHH	.	.
Chr1	5185000	5185100	CG	.	.
Chr1	5217400	5217500	CG	.	.
Chr1	5221800	5221900	CG	.	.
Chr1	5359100	5359200	CHH	.	.
Chr1	5378300	5378400	CHG	.	.
Chr1	5392400	5392500	CG	.	.
Chr1	5437700	5437800	CHH	.	.
Chr1	5657500	5657600	CHH	.	.
Chr1	5679500	5679600	CG	.	.
Chr1	5681700	5681800	CHH	.	.
Chr1	5700000	5700100	CHH	.	.
Chr1	5700300	5700400	CHH	.	.
Chr1	5700500	5700600	CHH	.	.
Chr1	5701800	5701900	CHH	.	.
Chr1	5748000	5748100	CG	.	.
Chr1	5749300	5749400	CG	.	.
Chr1	5798700	5798800	CHH	.	.
Chr1	5799500	5799600	CG	.	.
Chr1	5804400	5804500	CG	.	.
Chr1	5862900	5863100	CHH	.	.
Chr1	5899100	5899200	CHH	.	.
Chr1	5899300	5899400	CHH	.	.
Chr1	5899700	5899800	CHH	.	.
Chr1	5911700	5911900	CHH	.	.
Chr1	5916300	5916600	CHH	.	.
Chr1	5917900	5918000	CG	.	.
Chr1	5958900	5959000	CHG	.	.
Chr1	5966600	5966700	CG	.	.
Chr1	5966900	5967000	CHH	.	.
Chr1	5975400	5975500	CG	.	.
Chr1	6000000	6000100	CG	.	.
Chr1	6009800	6009900	CHH	.	.
Chr1	6010400	6010500	CHH	.	.
Chr1	6025200	6025300	CG	.	.
Chr1	6154500	6154600	CG	.	.
Chr1	6156400	6157000	CG,CHG,CHH	.	.
Chr1	6157300	6157400	CHH	.	.
Chr1	6157900	6158300	CG,CHG,CHH	.	.
Chr1	6158700	6158900	CHH	.	.
Chr1	6170500	6170600	CG	.	.
Chr1	6188500	6188600	CG	.	.
Chr1	6210900	6211000	CG	.	.
Chr1	6211200	6211500	CHG	.	.
Chr1	6211700	6211800	CHH	.	.
Chr1	6211900	6212100	CG,CHH	.	.
Chr1	6237500	6237700	CHH	.	.
Chr1	6247700	6247800	CHH	.	.
Chr1	6274200	6274300	CHG	.	.
Chr1	6274600	6274800	CHG,CHH	.	.
Chr1	6275900	6276000	CHH	.	.
Chr1	6276400	6276500	CHH	.	.
Chr1	6355800	6355900	CG	.	.
Chr1	6358600	6358700	CG	.	.
Chr1	6403100	6403200	CG	.	.
Chr1	6426000	6426500	CHH	.	.
Chr1	6429700	6429800	CG	.	.
Chr1	6435200	6435300	CG	.	.
Chr1	6454800	6454900	CHH	.	.
Chr1	6455800	6455900	CHH	.	.
Chr1	6470600	6471100	CG,CHG	.	.
Chr1	6473100	6473200	CHH	.	.
Chr1	6513900	6514000	CG	.	.
Chr1	6514400	6514600	CHG,CHH	.	.
Chr1	6535000	6535100	CG	.	.
Chr1	6539700	6539800	CHH	.	.
Chr1	6540100	6540200	CHH	.	.
Chr1	6541200	6541400	CHG,CHH	.	.
Chr1	6542900	6543200	CHG	.	.
Chr1	6573900	6574100	CG,CHG	.	.
Chr1	6575000	6575300	CG,CHG,CHH	.	.
Chr1	6588000	6588200	CG,CHH	.	.
Chr1	6589700	6590100	CHG,CHH	.	.
Chr1	6593100	6593300	CG,CHG,CHH	.	.
Chr1	6615200	6615300	CHH	.	.
Chr1	6630400	6630500	CG	.	.
Chr1	6640900	6641000	CHH	.	.
Chr1	6657200	6657400	CG,CHH	.	.
Chr1	6658400	6658500	CHH	.	.
Chr1	6694000	6694100	CG	.	.
Chr1	6704100	6704200	CHH	.	.
Chr1	6705500	6705600	CHH	.	.
Chr1	6706600	6706700	CHH	.	.
Chr1	6706900	6707000	CHG,CHH	.	.
Chr1	6708500	6708600	CHH	.	.
Chr1	6708700	6708900	CG,CHG,CHH	.	.
Chr1	6709700	6709800	CG	.	.
Chr1	6715500	6715600	CHH	.	.
Chr1	6718000	6718100	CHH	.	.
Chr1	6720900	6721000	CG,CHH	.	.
Chr1	6722900	6723300	CG,CHG,CHH	.	.
Chr1	6744100	6744200	CHH	.	.
Chr1	6810300	6810400	CG	.	.
Chr1	6818700	6819000	CG	.	.
Chr1	6820700	6820800	CG	.	.
Chr1	6829600	6829700	CG	.	.
Chr1	6888800	6888900	CG	.	.
Chr1	6926100	6926200	CG	.	.
Chr1	6949900	6950000	CG	.	.
Chr1	7024000	7024100	CG	.	.
Chr1	7024200	7024300	CHH	.	.
Chr1	7025100	7025200	CHH	.	.
Chr1	7030600	7030700	CG	.	.
Chr1	7036100	7036400	CHH	.	.
Chr1	7063700	7063800	CG	.	.
Chr1	7067700	7067800	CG	.	.
Chr1	7071700	7071800	CG,CHG	.	.
Chr1	7074700	7074800	CHG	.	.
Chr1	7116000	7116100	CG	.	.
Chr1	7175100	7175200	CG	.	.
Chr1	7227900	7228000	CHH	.	.
Chr1	7251800	7252000	CHG,CHH	.	.
Chr1	7255000	7255100	CHH	.	.
Chr1	7255400	7255500	CHH	.	.
Chr1	7256000	7256200	CG	.	.
Chr1	7256900	7257000	CG	.	.
Chr1	7257100	7257300	CHG,CHH	.	.
Chr1	7260700	7260800	CG	.	.
Chr1	7282700	7282800	CG	.	.
Chr1	7291800	7291900	CG	.	.
Chr1	7352800	7353000	CHH	.	.
Chr1	7357900	7358000	CHH	.	.
Chr1	7365100	7365200	CHH	.	.
Chr1	7373100	7373200	CG	.	.
Chr1	7392300	7392500	CHG,CHH	.	.
Chr1	7406700	7406800	CG	.	.
Chr1	7415800	7415900	CG	.	.
Chr1	7475100	7475200	CG	.	.
Chr1	7475600	7475700	CHH	.	.
Chr1	7476400	7476500	CG	.	.
Chr1	7510200	7510300	CG	.	.
Chr1	7563900	7564000	CG	.	.
Chr1	7602200	7602300	CG	.	.
Chr1	7635100	7635200	CG	.	.
Chr1	7691200	7691300	CG	.	.
Chr1	7711000	7711100	CG	.	.
Chr1	7715100	7715200	CHG,CHH	.	.
Chr1	7717300	7717600	CHH	.	.
Chr1	7717800	7717900	CHH	.	.
Chr1	7719000	7719100	CHH	.	.
Chr1	7722300	7722400	CHH	.	.
Chr1	7722500	7722600	CHG	.	.
Chr1	7724800	7724900	CG	.	.
Chr1	7725800	7725900	CHH	.	.
Chr1	7737100	7737200	CG	.	.
Chr1	7761500	7761600	CHH	.	.
Chr1	7762100	7762200	CHH	.	.
Chr1	7764800	7765000	CG	.	.
Chr1	7766400	7766600	CG,CHG,CHH	.	.
Chr1	7769300	7769400	CG	.	.
Chr1	7783400	7783500	CG	.	.
Chr1	7790500	7790600	CG	.	.
Chr1	7822900	7823000	CHH	.	.
Chr1	7833800	7833900	CHH	.	.
Chr1	7840100	7840200	CG	.	.
Chr1	7852100	7852400	CG,CHG	.	.
Chr1	7913600	7913700	CG	.	.
Chr1	7934200	7934400	CHH	.	.
Chr1	7936000	7936100	CG	.	.
Chr1	7936600	7936700	CHG,CHH	.	.
Chr1	7959600	7959800	CG	.	.
Chr1	7959900	7960000	CHG,CHH	.	.
Chr1	7960200	7960300	CHG	.	.
Chr1	7961000	7961100	CHG	.	.
Chr1	7971900	7972000	CHH	.	.
Chr1	7972700	7972800	CHH	.	.
Chr1	7973200	7973300	CHH	.	.
Chr1	7976100	7976300	CG,CHG,CHH	.	.
Chr1	7980900	7981000	CG	.	.
Chr1	7981100	7981200	CG	.	.
Chr1	7985100	7985200	CHH	.	.
Chr1	7993200	7993300	CHH	.	.
Chr1	8035600	8035700	CG	.	.
Chr1	8052400	8052500	CG	.	.
Chr1	8053200	8053300	CHG	.	.
Chr1	8053700	8053900	CG,CHG,CHH	.	.
Chr1	8081800	8081900	CG	.	.
Chr1	8115700	8115800	CHH	.	.
Chr1	8160700	8160800	CG	.	.
Chr1	8169500	8169600	CHH	.	.
Chr1	8204900	8205000	CHG,CHH	.	.
Chr1	8205300	8205400	CG	.	.
Chr1	8237100	8237200	CG	.	.
Chr1	8237700	8237800	CG	.	.
Chr1	8238400	8238500	CG	.	.
Chr1	8238700	8239000	CHH	.	.
Chr1	8252500	8252700	CHH	.	.
Chr1	8266700	8266800	CG	.	.
Chr1	8267300	8267500	CHH	.	.
Chr1	8272900	8273000	CG	.	.
Chr1	8276100	8276200	CG	.	.
Chr1	8277600	8277700	CHH	.	.
Chr1	8278600	8278800	CG,CHG	.	.
Chr1	8319700	8319800	CHH	.	.
Chr1	8320300	8320400	CHH	.	.
Chr1	8333900	8334000	CHH	.	.
Chr1	8375000	8375100	CHH	.	.
Chr1	8454500	8454600	CG	.	.
Chr1	8488400	8488500	CHH	.	.
Chr1	8490500	8490700	CHH	.	.
Chr1	8490900	8491000	CHG	.	.
Chr1	8491100	8491200	CHG	.	.
Chr1	8492500	8492600	CHG	.	.
Chr1	8497300	8497400	CG	.	.
Chr1	8573200	8573300	CG,CHH	.	.
Chr1	8577500	8577600	CHH	.	.
Chr1	8578000	8578100	CHH	.	.
Chr1	8627200	8627300	CG	.	.
Chr1	8631400	8631500	CHH	.	.
Chr1	8645100	8645600	CHG,CHH	.	.
Chr1	8647300	8647600	CHH	.	.
Chr1	8647900	8648000	CHH	.	.
Chr1	8648300	8648400	CHH	.	.
Chr1	8690500	8690600	CG	.	.
Chr1	8691800	8691900	CHH	.	.
Chr1	8723700	8723800	CHH	.	.
Chr1	8731700	8731800	CHH	.	.
Chr1	8733400	8733500	CHH	.	.
Chr1	8793100	8793300	CHH	.	.
Chr1	8794900	8795100	CHH	.	.
Chr1	8795300	8795400	CG	.	.
Chr1	8927900	8928000	CHG	.	.
Chr1	8928400	8928500	CG	.	.
Chr1	9004800	9005000	CHH	.	.
Chr1	9005600	9005700	CG,CHG	.	.
Chr1	9008800	9008900	CHG	.	.
Chr1	9009000	9009100	CG,CHG	.	.
Chr1	9011900	9012000	CHH	.	.
Chr1	9015500	9015700	CHG,CHH	.	.
Chr1	9018000	9018100	CG	.	.
Chr1	9062300	9062500	CHH	.	.
Chr1	9077700	9077800	CG	.	.
Chr1	9082800	9082900	CHH	.	.
Chr1	9095500	9095600	CHH	.	.
Chr1	9112700	9112800	CG	.	.
Chr1	9136300	9136700	CG,CHH	.	.
Chr1	9138200	9138300	CHH	.	.
Chr1	9175300	9175400	CHH	.	.
Chr1	9176400	9176800	CHG,CHH	.	.
Chr1	9177400	9177500	CHH	.	.
Chr1	9177600	9177700	CHH	.	.
Chr1	9178000	9178100	CHH	.	.
Chr1	9236900	9237000	CHH	.	.
Chr1	9283500	9283600	CG,CHG	.	.
Chr1	9308200	9308300	CHH	.	.
Chr1	9418000	9418100	CHH	.	.
Chr1	9462800	9463000	CHH	.	.
Chr1	9465400	9465500	CG	.	.
Chr1	9547100	9547200	CG,CHH	.	.
Chr1	9547800	9547900	CHH	.	.
Chr1	9554200	9554300	CHH	.	.
Chr1	9580500	9580600	CHH	.	.
Chr1	9586500	9586600	CG	.	.
Chr1	9587400	9587700	CHH	.	.
Chr1	9626900	9627000	CHH	.	.
Chr1	9676400	9676900	CHG,CHH	.	.
Chr1	9683900	9684000	CG	.	.
Chr1	9684600	9684700	CG	.	.
Chr1	9687000	9687100	CG	.	.
Chr1	9688900	9689000	CG	.	.
Chr1	9706600	9706700	CHH	.	.
Chr1	9707000	9707200	CHG	.	.
Chr1	9707800	9708000	CG,CHG	.	.
Chr1	9708300	9708500	CHH	.	.
Chr1	9746400	9746500	CG	.	.
Chr1	9754400	9755200	CHH	.	.
Chr1	9755700	9755800	CHH	.	.
Chr1	9756000	9756200	CHH	.	.
Chr1	9756400	9756500	CHH	.	.
Chr1	9759300	9759400	CG	.	.
Chr1	9762600	9762700	CHH	.	.
Chr1	9811800	9812600	CHH	.	.
Chr1	9816900	9817000	CHH	.	.
Chr1	9853400	9853500	CHG	.	.
Chr1	9862900	9863000	CHH	.	.
Chr1	9918500	9918600	CG	.	.
Chr1	10003400	10003600	CHH	.	.
Chr1	10008400	10008500	CHH	.	.
Chr1	10013200	10013300	CHG,CHH	.	.
Chr1	10021800	10021900	CHH	.	.
Chr1	10063200	10063300	CG	.	.
Chr1	10153300	10153400	CHH	.	.
Chr1	10155500	10155600	CG	.	.
Chr1	10196500	10196600	CG	.	.
Chr1	10197100	10197200	CG	.	.
Chr1	10296900	10297000	CHH	.	.
Chr1	10347300	10347500	CHG,CHH	.	.
Chr1	10416300	10416400	CG	.	.
Chr1	10421500	10421600	CHH	.	.
Chr1	10427700	10427800	CG	.	.
Chr1	10444000	10444100	CHH	.	.
Chr1	10491600	10491700	CHH	.	.
Chr1	10511000	10511100	CG	.	.
Chr1	10523600	10523700	CHH	.	.
Chr1	10526300	10526400	CHH	.	.
Chr1	10531800	10531900	CHH	.	.
Chr1	10532100	10532200	CHH	.	.
Chr1	10534700	10534800	CHG,CHH	.	.
Chr1	10545800	10545900	CG	.	.
Chr1	10546000	10546100	CHH	.	.
Chr1	10568200	10568300	CHH	.	.
Chr1	10570300	10570400	CHG,CHH	.	.
Chr1	10594000	10594100	CG	.	.
Chr1	10597600	10597700	CHH	.	.
Chr1	10604500	10604600	CHH	.	.
Chr1	10652700	10652800	CHH	.	.
Chr1	10654500	10654600	CHH	.	.
Chr1	10659400	10659500	CHH	.	.
Chr1	10660200	10660400	CHG,CHH	.	.
Chr1	10660500	10660600	CHH	.	.
Chr1	10699000	10699100	CHH	.	.
Chr1	10701100	10701200	CHH	.	.
Chr1	10724500	10724600	CG	.	.
Chr1	10725100	10725200	CHH	.	.
Chr1	10752700	10752800	CG	.	.
Chr1	10775700	10775800	CHH	.	.
Chr1	10801300	10801400	CHH	.	.
Chr1	10814200	10814300	CG	.	.
Chr1	10845000	10845100	CHH	.	.
Chr1	10880900	10881000	CHH	.	.
Chr1	10916300	10916400	CHH	.	.
Chr1	10920800	10920900	CG	.	.
Chr1	10923300	10923400	CG	.	.
Chr1	10924600	10924900	CHG,CHH	.	.
Chr1	10929600	10930000	CG	.	.
Chr1	10931900	10932100	CG,CHG	.	.
Chr1	10976000	10976400	CHH	.	.
Chr1	10982200	10982300	CHH	.	.
Chr1	10982700	10983000	CHH	.	.
Chr1	10983400	10983500	CHH	.	.
Chr1	11006200	11006300	CHH	.	.
Chr1	11027900	11028000	CG	.	.
Chr1	11032300	11032400	CHH	.	.
Chr1	11048800	11048900	CHG	.	.
Chr1	11049000	11049100	CHH	.	.
Chr1	11066300	11066400	CHG	.	.
Chr1	11089500	11089600	CG,CHG	.	.
Chr1	11089700	11089800	CG	.	.
Chr1	11097000	11097100	CG	.	.
Chr1	11110900	11111200	CHH	.	.
Chr1	11126000	11126100	CG	.	.
Chr1	11126800	11126900	CHG	.	.
Chr1	11129200	11129300	CHH	.	.
Chr1	11131900	11132200	CG	.	.
Chr1	11174200	11174300	CHH	.	.
Chr1	11204400	11204600	CHH	.	.
Chr1	11241900	11242000	CHH	.	.
Chr1	11254800	11254900	CG	.	.
Chr1	11263800	11263900	CG	.	.
Chr1	11286800	11286900	CG	.	.
Chr1	11298500	11298600	CHH	.	.
Chr1	11299400	11299500	CG	.	.
Chr1	11301500	11301700	CG,CHH	.	.
Chr1	11352300	11352400	CHH	.	.
Chr1	11428200	11428300	CHH	.	.
Chr1	11458600	11458700	CHH	.	.
Chr1	11479300	11479400	CG	.	.
Chr1	11490400	11490500	CHH	.	.
Chr1	11490900	11491000	CHH	.	.
Chr1	11510200	11510300	CG	.	.
Chr1	11526200	11526300	CHH	.	.
Chr1	11556400	11556500	CHH	.	.
Chr1	11586200	11586300	CHG,CHH	.	.
Chr1	11619300	11619400	CHH	.	.
Chr1	11620700	11620800	CHG	.	.
Chr1	11643200	11643300	CHH	.	.
Chr1	11643900	11644000	CHH	.	.
Chr1	11644100	11644200	CG	.	.
Chr1	11645600	11645700	CHH	.	.
Chr1	11661100	11661300	CG,CHG,CHH	.	.
Chr1	11661400	11661500	CG,CHG	.	.
Chr1	11666900	11667100	CHG,CHH	.	.
Chr1	11686700	11686800	CHH	.	.
Chr1	11687000	11687100	CHH	.	.
Chr1	11704200	11704400	CG,CHH	.	.
Chr1	11704500	11705200	CG,CHG,CHH	.	.
Chr1	11707000	11707100	CHG	.	.
Chr1	11711500	11711600	CHH	.	.
Chr1	11721400	11721500	CHG	.	.
Chr1	11721900	11722000	CG	.	.
Chr1	11737300	11737500	CHH	.	.
Chr1	11740700	11740900	CHG,CHH	.	.
Chr1	11753700	11754100	CHH	.	.
Chr1	11754600	11754800	CHH	.	.
Chr1	11789400	11789600	CG,CHG,CHH	.	.
Chr1	11794000	11794100	CHG	.	.
Chr1	11807600	11808000	CHH	.	.
Chr1	11817700	11817800	CHH	.	.
Chr1	11834100	11834300	CHH	.	.
Chr1	11836200	11836300	CHH	.	.
Chr1	11836700	11836900	CHH	.	.
Chr1	11837400	11837600	CHH	.	.
Chr1	11859900	11860000	CHH	.	.
Chr1	11871300	11871400	CG	.	.
Chr1	11887100	11888800	CHG,CHH	.	.
Chr1	11889000	11889800	CHG,CHH	.	.
Chr1	11890000	11890200	CHH	.	.
Chr1	11890500	11890600	CHH	.	.
Chr1	11891600	11891900	CHH	.	.
Chr1	11893300	11893400	CHH	.	.
Chr1	11895600	11895700	CHH	.	.
Chr1	11896800	11896900	CHH	.	.
Chr1	11897200	11897300	CHH	.	.
Chr1	11897800	11897900	CHH	.	.
Chr1	11898200	11898300	CHH	.	.
Chr1	11900000	11900100	CHH	.	.
Chr1	11957900	11958100	CHH	.	.
Chr1	11958500	11958600	CHH	.	.
Chr1	11958700	11958800	CG	.	.
Chr1	11960800	11961000	CHH	.	.
Chr1	11980300	11980400	CHH	.	.
Chr1	11981000	11981200	CHH	.	.
Chr1	11983200	11983400	CHH	.	.
Chr1	11984300	11984400	CG	.	.
Chr1	11984700	11984800	CG	.	.
Chr1	11988100	11988200	CHH	.	.
Chr1	12009500	12009600	CHH	.	.
Chr1	12012700	12013000	CHH	.	.
Chr1	12013600	12013700	CHH	.	.
Chr1	12014100	12014200	CHH	.	.
Chr1	12032100	12032700	CHH	.	.
Chr1	12046700	12046800	CHH	.	.
Chr1	12076800	12076900	CG	.	.
Chr1	12079000	12079200	CG,CHG	.	.
Chr1	12084100	12084200	CG	.	.
Chr1	12131500	12131600	CG	.	.
Chr1	12143000	12143100	CHH	.	.
Chr1	12155300	12155400	CG	.	.
Chr1	12172400	12172700	CHH	.	.
Chr1	12173000	12173100	CHH	.	.
Chr1	12174200	12174500	CHH	.	.
Chr1	12174700	12174800	CHH	.	.
Chr1	12183900	12184000	CHH	.	.
Chr1	12184800	12184900	CG	.	.
Chr1	12187000	12187100	CG	.	.
Chr1	12215100	12215200	CHH	.	.
Chr1	12240700	12240800	CHH	.	.
Chr1	12249100	12249200	CHH	.	.
Chr1	12252300	12252400	CHG	.	.
Chr1	12253200	12253300	CHH	.	.
Chr1	12270600	12270700	CG	.	.
Chr1	12286700	12286800	CHG,CHH	.	.
Chr1	12299300	12299400	CHH	.	.
Chr1	12329000	12329200	CHH	.	.
Chr1	12338400	12338500	CG	.	.
Chr1	12338800	12338900	CHG	.	.
Chr1	12361600	12361700	CHH	.	.
Chr1	12361800	12361900	CHH	.	.
Chr1	12363100	12363200	CHG	.	.
Chr1	12368000	12368100	CG	.	.
Chr1	12379000	12379100	CHH	.	.
Chr1	12380100	12380200	CG	.	.
Chr1	12387700	12387800	CHH	.	.
Chr1	12401700	12401800	CHG	.	.
Chr1	12424900	12425200	CHG,CHH	.	.
Chr1	12425500	12425600	CG	.	.
Chr1	12440600	12440700	CHG	.	.
Chr1	12444400	12444500	CHG	.	.
Chr1	12445300	12445400	CHG	.	.
Chr1	12457700	12458000	CHH	.	.
Chr1	12467900	12468000	CG	.	.
Chr1	12468100	12468300	CHH	.	.
Chr1	12469100	12469300	CHH	.	.
Chr1	12470600	12470700	CHH	.	.
Chr1	12471300	12471400	CHH	.	.
Chr1	12498700	12498800	CHH	.	.
Chr1	12499100	12499200	CG	.	.
Chr1	12507000	12507100	CHH	.	.
Chr1	12513400	12513500	CHH	.	.
Chr1	12514400	12514800	CG,CHG,CHH	.	.
Chr1	12517500	12517600	CG	.	.
Chr1	12525100	12525300	CG,CHG,CHH	.	.
Chr1	12525500	12525700	CHH	.	.
Chr1	12556600	12556700	CHH	.	.
Chr1	12557600	12557700	CHH	.	.
Chr1	12557900	12558000	CHG	.	.
Chr1	12565400	12565500	CG,CHG	.	.
Chr1	12569500	12569600	CHH	.	.
Chr1	12574400	12574500	CG	.	.
Chr1	12592300	12592400	CHG	.	.
Chr1	12593800	12594000	CG,CHH	.	.
Chr1	12600100	12600200	CHH	.	.
Chr1	12618500	12618600	CHH	.	.
Chr1	12627000	12627100	CG,CHH	.	.
Chr1	12631300	12631400	CG	.	.
Chr1	12635900	12636000	CHH	.	.
Chr1	12643700	12643900	CHG	.	.
Chr1	12645200	12645300	CHH	.	.
Chr1	12646100	12646200	CHH	.	.
Chr1	12674200	12674300	CHH	.	.
Chr1	12691400	12691500	CHH	.	.
Chr1	12692400	12692700	CHG,CHH	.	.
Chr1	12713700	12713800	CHH	.	.
Chr1	12720400	12720500	CHH	.	.
Chr1	12722900	12723000	CG	.	.
Chr1	12728500	12728600	CHH	.	.
Chr1	12731800	12731900	CHH	.	.
Chr1	12733300	12733400	CHH	.	.
Chr1	12739800	12739900	CHH	.	.
Chr1	12768200	12768300	CHH	.	.
Chr1	12805300	12805400	CG	.	.
Chr1	12810100	12810200	CG	.	.
Chr1	12813000	12813100	CHH	.	.
Chr1	12818300	12818400	CHH	.	.
Chr1	12824900	12825000	CHH	.	.
Chr1	12827800	12828000	CHH	.	.
Chr1	12828300	12828400	CHH	.	.
Chr1	12833600	12833700	CG,CHG	.	.
Chr1	12834700	12834800	CHG	.	.
Chr1	12847100	12847300	CHH	.	.
Chr1	12847600	12848000	CHG,CHH	.	.
Chr1	12848100	12848700	CHG,CHH	.	.
Chr1	12854800	12855000	CG,CHG	.	.
Chr1	12855600	12855700	CG	.	.
Chr1	12855900	12856000	CHH	.	.
Chr1	12875800	12875900	CG	.	.
Chr1	12883300	12883400	CG	.	.
Chr1	12894800	12894900	CHH	.	.
Chr1	12895300	12895400	CHH	.	.
Chr1	12899500	12899600	CG	.	.
Chr1	12901000	12901100	CHG,CHH	.	.
Chr1	12905200	12905300	CHH	.	.
Chr1	12905600	12905700	CHH	.	.
Chr1	12906100	12906200	CHH	.	.
Chr1	12916100	12916200	CHH	.	.
Chr1	12919900	12920000	CG	.	.
Chr1	12926300	12926400	CHG	.	.
Chr1	12930000	12930200	CHH	.	.
Chr1	12959800	12959900	CHG	.	.
Chr1	12961800	12961900	CHH	.	.
Chr1	12968600	12968700	CHH	.	.
Chr1	12980300	12980400	CHH	.	.
Chr1	12987100	12987200	CHH	.	.
Chr1	12993000	12993100	CHG	.	.
Chr1	12995400	12995500	CG,CHG	.	.
Chr1	13010000	13010100	CHG	.	.
Chr1	13013600	13013700	CHG	.	.
Chr1	13018600	13018700	CG	.	.
Chr1	13030300	13030400	CHH	.	.
Chr1	13037100	13037300	CHH	.	.
Chr1	13042700	13042800	CHG	.	.
Chr1	13043300	13043400	CHH	.	.
Chr1	13043500	13043600	CG,CHG	.	.
Chr1	13043700	13043800	CG	.	.
Chr1	13055700	13055800	CG	.	.
Chr1	13059700	13059900	CHH	.	.
Chr1	13062500	13062600	CHH	.	.
Chr1	13067900	13068000	CHH	.	.
Chr1	13070700	13070800	CHH	.	.
Chr1	13084600	13084700	CHG	.	.
Chr1	13085100	13085200	CHG	.	.
Chr1	13085300	13085400	CHH	.	.
Chr1	13085500	13085600	CHH	.	.
Chr1	13085700	13085800	CHH	.	.
Chr1	13087500	13087600	CHH	.	.
Chr1	13088600	13088700	CG	.	.
Chr1	13089000	13089100	CG	.	.
Chr1	13097800	13097900	CG	.	.
Chr1	13098100	13098200	CG	.	.
Chr1	13104400	13104500	CHH	.	.
Chr1	13109600	13109700	CHH	.	.
Chr1	13126900	13127000	CHH	.	.
Chr1	13128300	13128400	CHH	.	.
Chr1	13132400	13132600	CHH	.	.
Chr1	13132800	13132900	CHH	.	.
Chr1	13133100	13133400	CHG,CHH	.	.
Chr1	13133900	13134100	CHG,CHH	.	.
Chr1	13134400	13134500	CHH	.	.
Chr1	13134900	13135000	CHH	.	.
Chr1	13138300	13138400	CG	.	.
Chr1	13140200	13140300	CHH	.	.
Chr1	13148800	13148900	CHG	.	.
Chr1	13149800	13149900	CHH	.	.
Chr1	13152000	13152100	CHH	.	.
Chr1	13154000	13154200	CHH	.	.
Chr1	13166500	13166600	CHG	.	.
Chr1	13167200	13167300	CHH	.	.
Chr1	13173100	13173200	CHH	.	.
Chr1	13174000	13174100	CHG	.	.
Chr1	13178500	13178600	CG	.	.
Chr1	13179800	13179900	CHH	.	.
Chr1	13180000	13180100	CHH	.	.
Chr1	13180400	13180500	CHG	.	.
Chr1	13192000	13192100	CG	.	.
Chr1	13215200	13215300	CHH	.	.
Chr1	13215800	13215900	CHH	.	.
Chr1	13231000	13231100	CHH	.	.
Chr1	13234800	13234900	CG,CHG	.	.
Chr1	13236000	13236400	CHH	.	.
Chr1	13242100	13242200	CG	.	.
Chr1	13259800	13259900	CHH	.	.
Chr1	13260100	13260200	CHH	.	.
Chr1	13267700	13267800	CG	.	.
Chr1	13271600	13271700	CHG	.	.
Chr1	13276000	13276100	CHH	.	.
Chr1	13284200	13284300	CHH	.	.
Chr1	13284700	13284800	CHH	.	.
Chr1	13287800	13287900	CHH	.	.
Chr1	13288000	13288100	CHH	.	.
Chr1	13292900	13293000	CHH	.	.
Chr1	13294400	13294600	CHH	.	.
Chr1	13295100	13295200	CHH	.	.
Chr1	13299000	13299100	CHH	.	.
Chr1	13300100	13300600	CHG,CHH	.	.
Chr1	13300900	13301100	CHG,CHH	.	.
Chr1	13306900	13307000	CHG	.	.
Chr1	13310400	13310500	CG	.	.
Chr1	13324500	13324600	CG	.	.
Chr1	13331300	13331400	CG	.	.
Chr1	13349400	13349500	CHG,CHH	.	.
Chr1	13350600	13350700	CG	.	.
Chr1	13377400	13377500	CHG,CHH	.	.
Chr1	13388100	13388200	CHH	.	.
Chr1	13390000	13390100	CHH	.	.
Chr1	13396900	13397000	CHH	.	.
Chr1	13398000	13398100	CHH	.	.
Chr1	13400000	13400100	CHG	.	.
Chr1	13400200	13400400	CHH	.	.
Chr1	13401000	13401100	CHH	.	.
Chr1	13401400	13401700	CHG,CHH	.	.
Chr1	13402400	13402500	CHH	.	.
Chr1	13402600	13402700	CHH	.	.
Chr1	13425000	13425100	CHH	.	.
Chr1	13430800	13430900	CHG	.	.
Chr1	13437000	13437100	CG	.	.
Chr1	13438500	13438600	CHH	.	.
Chr1	13445400	13445600	CG,CHH	.	.
Chr1	13449100	13449400	CHG,CHH	.	.
Chr1	13449600	13449700	CG	.	.
Chr1	13478700	13478800	CG	.	.
Chr1	13479200	13479300	CG	.	.
Chr1	13480200	13480300	CG	.	.
Chr1	13493800	13493900	CHH	.	.
Chr1	13494300	13494400	CHH	.	.
Chr1	13499700	13499800	CG	.	.
Chr1	13503900	13504000	CHH	.	.
Chr1	13507200	13507500	CG,CHH	.	.
Chr1	13507900	13508000	CHH	.	.
Chr1	13508200	13508300	CHH	.	.
Chr1	13509100	13509200	CHH	.	.
Chr1	13509800	13510000	CHG,CHH	.	.
Chr1	13510900	13511000	CHH	.	.
Chr1	13513100	13513200	CHH	.	.
Chr1	13514300	13514400	CHH	.	.
Chr1	13514900	13515000	CHH	.	.
Chr1	13515800	13516100	CHH	.	.
Chr1	13517100	13517200	CHH	.	.
Chr1	13520500	13520600	CHG,CHH	.	.
Chr1	13526600	13526700	CG	.	.
Chr1	13544300	13544600	CHH	.	.
Chr1	13544800	13545000	CHH	.	.
Chr1	13548400	13548500	CHH	.	.
Chr1	13566100	13566200	CG	.	.
Chr1	13572900	13573200	CHH	.	.
Chr1	13578100	13578200	CHH	.	.
Chr1	13578900	13579000	CHH	.	.
Chr1	13579500	13579600	CHH	.	.
Chr1	13580600	13580800	CHH	.	.
Chr1	13583900	13584000	CG	.	.
Chr1	13584400	13584500	CG	.	.
Chr1	13586400	13586500	CHH	.	.
Chr1	13591900	13592000	CHH	.	.
Chr1	13592800	13592900	CHH	.	.
Chr1	13593100	13593200	CHH	.	.
Chr1	13593400	13593700	CHH	.	.
Chr1	13593800	13593900	CHH	.	.
Chr1	13594300	13594400	CHH	.	.
Chr1	13597800	13598700	CHG,CHH	.	.
Chr1	13599100	13599300	CHG,CHH	.	.
Chr1	13599500	13599800	CHG,CHH	.	.
Chr1	13600100	13600900	CHG,CHH	.	.
Chr1	13609300	13609400	CHH	.	.
Chr1	13611700	13611900	CHG,CHH	.	.
Chr1	13616200	13616300	CHG	.	.
Chr1	13616900	13617000	CHH	.	.
Chr1	13621200	13621300	CHH	.	.
Chr1	13621900	13622100	CHH	.	.
Chr1	13622200	13622300	CHG	.	.
Chr1	13623900	13624000	CHH	.	.
Chr1	13628800	13629100	CHG,CHH	.	.
Chr1	13629600	13629700	CHH	.	.
Chr1	13630500	13630700	CHG,CHH	.	.
Chr1	13631000	13631100	CHG	.	.
Chr1	13631400	13631500	CHH	.	.
Chr1	13631900	13632000	CHH	.	.
Chr1	13632900	13633000	CHG	.	.
Chr1	13636900	13637000	CHH	.	.
Chr1	13644600	13644800	CHG,CHH	.	.
Chr1	13645200	13645300	CHG	.	.
Chr1	13646600	13648100	CHG,CHH	.	.
Chr1	13649700	13649800	CHH	.	.
Chr1	13650600	13650700	CHH	.	.
Chr1	13651800	13651900	CHG	.	.
Chr1	13652100	13652600	CHG,CHH	.	.
Chr1	13653100	13653500	CHH	.	.
Chr1	13654300	13654500	CG,CHG,CHH	.	.
Chr1	13659300	13659400	CHH	.	.
Chr1	13662200	13662400	CHG,CHH	.	.
Chr1	13662500	13662600	CHG	.	.
Chr1	13663700	13663800	CHH	.	.
Chr1	13664200	13664300	CHG	.	.
Chr1	13665500	13665800	CHH	.	.
Chr1	13666400	13666600	CHH	.	.
Chr1	13674800	13674900	CG,CHG	.	.
Chr1	13675700	13675800	CG	.	.
Chr1	13676800	13676900	CHH	.	.
Chr1	13677000	13677200	CG,CHH	.	.
Chr1	13682200	13682500	CHG,CHH	.	.
Chr1	13684600	13684700	CHH	.	.
Chr1	13689300	13689400	CG	.	.
Chr1	13694800	13695100	CG,CHG	.	.
Chr1	13704100	13704200	CHH	.	.
Chr1	13706100	13706200	CHG,CHH	.	.
Chr1	13708700	13709700	CHG,CHH	.	.
Chr1	13711500	13711600	CHG	.	.
Chr1	13712100	13712200	CHH	.	.
Chr1	13714800	13714900	CG	.	.
Chr1	13715600	13715700	CHG	.	.
Chr1	13715800	13715900	CG	.	.
Chr1	13720100	13720300	CG,CHH	.	.
Chr1	13733400	13733500	CHG	.	.
Chr1	13740000	13740100	CHG	.	.
Chr1	13740300	13740400	CHH	.	.
Chr1	13753000	13753100	CHG	.	.
Chr1	13757800	13757900	CHH	.	.
Chr1	13767600	13767700	CG	.	.
Chr1	13768300	13768400	CHH	.	.
Chr1	13768600	13769000	CHG,CHH	.	.
Chr1	13769300	13770000	CHG,CHH	.	.
Chr1	13770800	13770900	CHG	.	.
Chr1	13771100	13771200	CHG	.	.
Chr1	13771300	13771400	CHH	.	.
Chr1	13775100	13775200	CHG	.	.
Chr1	13775300	13776500	CHH	.	.
Chr1	13777300	13777500	CHH	.	.
Chr1	13778400	13778500	CG	.	.
Chr1	13780100	13780200	CHH	.	.
Chr1	13781300	13781500	CHH	.	.
Chr1	13782000	13782100	CHH	.	.
Chr1	13785100	13785400	CHH	.	.
Chr1	13786300	13786400	CHH	.	.
Chr1	13787300	13787400	CG,CHG	.	.
Chr1	13788400	13788600	CHG,CHH	.	.
Chr1	13789700	13789800	CHH	.	.
Chr1	13792500	13792600	CHH	.	.
Chr1	13793100	13793400	CHH	.	.
Chr1	13795000	13795200	CHG,CHH	.	.
Chr1	13796500	13796600	CHH	.	.
Chr1	13796800	13796900	CHH	.	.
Chr1	13798100	13798300	CHH	.	.
Chr1	13798600	13799500	CHG,CHH	.	.
Chr1	13799600	13799700	CHH	.	.
Chr1	13811400	13811500	CHH	.	.
Chr1	13824600	13824800	CHH	.	.
Chr1	13831700	13831800	CHH	.	.
Chr1	13835500	13835800	CG	.	.
Chr1	13836300	13836400	CHH	.	.
Chr1	13837800	13838000	CHG,CHH	.	.
Chr1	13841800	13841900	CHH	.	.
Chr1	13849800	13849900	CHH	.	.
Chr1	13852000	13852100	CHH	.	.
Chr1	13856700	13857100	CHH	.	.
Chr1	13861700	13861800	CHH	.	.
Chr1	13862200	13862300	CHH	.	.
Chr1	13862900	13863000	CHH	.	.
Chr1	13864500	13864600	CHG,CHH	.	.
Chr1	13864700	13864800	CHG	.	.
Chr1	13865100	13865200	CHH	.	.
Chr1	13870500	13870600	CHH	.	.
Chr1	13872900	13873000	CG	.	.
Chr1	13876400	13876500	CG	.	.
Chr1	13884400	13884500	CHH	.	.
Chr1	13885300	13885400	CHH	.	.
Chr1	13887700	13887800	CHG	.	.
Chr1	13887900	13888300	CHG,CHH	.	.
Chr1	13888400	13888500	CHG	.	.
Chr1	13888800	13889200	CHH	.	.
Chr1	13889300	13889400	CHG	.	.
Chr1	13889500	13889600	CHH	.	.
Chr1	13890800	13890900	CHH	.	.
Chr1	13893500	13893600	CHH	.	.
Chr1	13894600	13894700	CHH	.	.
Chr1	13894800	13894900	CHH	.	.
Chr1	13896200	13896400	CG,CHG,CHH	.	.
Chr1	13902000	13902100	CHH	.	.
Chr1	13908600	13908700	CG	.	.
Chr1	13909200	13909300	CHH	.	.
Chr1	13909600	13909700	CHH	.	.
Chr1	13912100	13912200	CHH	.	.
Chr1	13912800	13912900	CHH	.	.
Chr1	13913200	13913300	CHG,CHH	.	.
Chr1	13915500	13915800	CHH	.	.
Chr1	13916100	13916700	CHH	.	.
Chr1	13916900	13917000	CHH	.	.
Chr1	13917900	13918000	CHH	.	.
Chr1	13918800	13919000	CHH	.	.
Chr1	13920700	13921000	CHG,CHH	.	.
Chr1	13921500	13922300	CHG,CHH	.	.
Chr1	13922700	13922800	CHH	.	.
Chr1	13929500	13929800	CHH	.	.
Chr1	13934000	13934100	CHH	.	.
Chr1	13934800	13935000	CHH	.	.
Chr1	13940600	13941000	CHH	.	.
Chr1	13941400	13941800	CHH	.	.
Chr1	13943600	13943700	CHH	.	.
Chr1	13945500	13945900	CHH	.	.
Chr1	13961300	13961600	CHG,CHH	.	.
Chr1	13972400	13972600	CHG,CHH	.	.
Chr1	13972900	13973000	CG	.	.
Chr1	13981700	13981800	CHH	.	.
Chr1	13989000	13989100	CG	.	.
Chr1	13992000	13992100	CHH	.	.
Chr1	13994200	13994300	CHH	.	.
Chr1	14005500	14005600	CHH	.	.
Chr1	14006200	14006300	CG	.	.
Chr1	14008800	14008900	CG	.	.
Chr1	14009800	14009900	CHH	.	.
Chr1	14010300	14010400	CHG	.	.
Chr1	14013400	14013600	CG,CHH	.	.
Chr1	14021600	14021700	CHG	.	.
Chr1	14037800	14037900	CHG	.	.
Chr1	14038000	14038100	CG	.	.
Chr1	14045200	14045600	CHH	.	.
Chr1	14060200	14060300	CHH	.	.
Chr1	14070300	14070400	CHH	.	.
Chr1	14076900	14077100	CHH	.	.
Chr1	14077700	14078000	CHH	.	.
Chr1	14078600	14078700	CHH	.	.
Chr1	14078900	14079000	CHH	.	.
Chr1	14079800	14079900	CG,CHH	.	.
Chr1	14080100	14080200	CHH	.	.
Chr1	14084100	14084200	CHG	.	.
Chr1	14087500	14087600	CHG	.	.
Chr1	14090800	14090900	CHH	.	.
Chr1	14091300	14091400	CHG,CHH	.	.
Chr1	14091900	14092000	CHH	.	.
Chr1	14092200	14092300	CHH	.	.
Chr1	14092900	14093000	CHG	.	.
Chr1	14093200	14093300	CHH	.	.
Chr1	14093500	14094100	CHG,CHH	.	.
Chr1	14094300	14094400	CHH	.	.
Chr1	14095200	14095500	CHG,CHH	.	.
Chr1	14098000	14099800	CG,CHG,CHH	.	.
Chr1	14104300	14104400	CHH	.	.
Chr1	14105600	14106300	CHG,CHH	.	.
Chr1	14106600	14106700	CHH	.	.
Chr1	14106900	14107000	CHH	.	.
Chr1	14107100	14107200	CHG	.	.
Chr1	14107400	14108200	CHG,CHH	.	.
Chr1	14109400	14109500	CG	.	.
Chr1	14109600	14109700	CHH	.	.
Chr1	14117600	14117700	CHH	.	.
Chr1	14121600	14121700	CHG,CHH	.	.
Chr1	14121800	14121900	CHG	.	.
Chr1	14122000	14122100	CHH	.	.
Chr1	14123200	14124500	CHG,CHH	.	.
Chr1	14124900	14125000	CHH	.	.
Chr1	14125200	14125300	CHH	.	.
Chr1	14125400	14125500	CHH	.	.
Chr1	14127200	14127400	CHH	.	.
Chr1	14127800	14127900	CHH	.	.
Chr1	14128100	14128400	CHG,CHH	.	.
Chr1	14135400	14135600	CHH	.	.
Chr1	14140100	14140200	CHH	.	.
Chr1	14143200	14143300	CHH	.	.
Chr1	14165900	14166100	CHH	.	.
Chr1	14178500	14178700	CHH	.	.
Chr1	14179600	14179700	CHH	.	.
Chr1	14180300	14180700	CHH	.	.
Chr1	14180900	14181000	CHH	.	.
Chr1	14185700	14185800	CG	.	.
Chr1	14192400	14192500	CHH	.	.
Chr1	14192600	14192700	CHH	.	.
Chr1	14196900	14197100	CHH	.	.
Chr1	14197300	14197500	CG	.	.
Chr1	14200700	14200800	CG,CHG	.	.
Chr1	14206300	14206600	CHG,CHH	.	.
Chr1	14206900	14207000	CHH	.	.
Chr1	14207200	14207300	CHH	.	.
Chr1	14207900	14208000	CHG,CHH	.	.
Chr1	14211400	14211500	CHH	.	.
Chr1	14211700	14211900	CHG,CHH	.	.
Chr1	14212100	14212200	CHH	.	.
Chr1	14212400	14212800	CHH	.	.
Chr1	14214700	14215900	CHG,CHH	.	.
Chr1	14221200	14221900	CHG,CHH	.	.
Chr1	14222400	14222500	CHH	.	.
Chr1	14223500	14223800	CHH	.	.
Chr1	14224000	14224200	CHH	.	.
Chr1	14224500	14224600	CHG	.	.
Chr1	14224700	14224900	CHH	.	.
Chr1	14225300	14225400	CHH	.	.
Chr1	14225600	14225900	CHH	.	.
Chr1	14226100	14226200	CHH	.	.
Chr1	14226700	14226900	CHH	.	.
Chr1	14227100	14227200	CHH	.	.
Chr1	14227800	14228500	CHG,CHH	.	.
Chr1	14229000	14229100	CHG	.	.
Chr1	14230100	14230300	CHG,CHH	.	.
Chr1	14230600	14230700	CHH	.	.
Chr1	14230800	14230900	CHH	.	.
Chr1	14231500	14231900	CHH	.	.
Chr1	14232500	14232600	CHH	.	.
Chr1	14232700	14232800	CHH	.	.
Chr1	14233400	14234300	CHG,CHH	.	.
Chr1	14237100	14237200	CHH	.	.
Chr1	14238100	14239300	CHH	.	.
Chr1	14239500	14239700	CHH	.	.
Chr1	14239800	14239900	CHG,CHH	.	.
Chr1	14240200	14240300	CHH	.	.
Chr1	14240700	14241000	CHG,CHH	.	.
Chr1	14241600	14241800	CHH	.	.
Chr1	14244400	14244500	CHH	.	.
Chr1	14244900	14245100	CHH	.	.
Chr1	14245300	14245600	CHG,CHH	.	.
Chr1	14246000	14246700	CHG,CHH	.	.
Chr1	14247900	14248000	CHH	.	.
Chr1	14248200	14248600	CHG,CHH	.	.
Chr1	14249800	14249900	CHH	.	.
Chr1	14250000	14250100	CHH	.	.
Chr1	14253500	14253600	CHG	.	.
Chr1	14254600	14254900	CHH	.	.
Chr1	14255200	14255800	CHH	.	.
Chr1	14256100	14256800	CHG,CHH	.	.
Chr1	14260700	14261800	CHG,CHH	.	.
Chr1	14261900	14262200	CHH	.	.
Chr1	14262700	14262800	CHH	.	.
Chr1	14263300	14263900	CHG,CHH	.	.
Chr1	14264100	14264500	CHH	.	.
Chr1	14264700	14265100	CHG,CHH	.	.
Chr1	14266000	14266300	CHG,CHH	.	.
Chr1	14266400	14266600	CHH	.	.
Chr1	14270300	14270400	CHH	.	.
Chr1	14270900	14271000	CHG,CHH	.	.
Chr1	14271300	14271500	CHG,CHH	.	.
Chr1	14271800	14272000	CHG,CHH	.	.
Chr1	14272300	14273100	CG,CHG,CHH	.	.
Chr1	14277800	14277900	CHH	.	.
Chr1	14279800	14279900	CHH	.	.
Chr1	14280500	14280600	CHG	.	.
Chr1	14281100	14281200	CHH	.	.
Chr1	14283000	14283100	CHG	.	.
Chr1	14287100	14287200	CG,CHG	.	.
Chr1	14288100	14288200	CG	.	.
Chr1	14302900	14303000	CHG	.	.
Chr1	14303700	14303800	CHH	.	.
Chr1	14309900	14310000	CG	.	.
Chr1	14310400	14310500	CHH	.	.
Chr1	14312400	14312500	CHH	.	.
Chr1	14313000	14313100	CHH	.	.
Chr1	14315800	14316000	CHH	.	.
Chr1	14316200	14316300	CHG	.	.
Chr1	14316500	14316600	CHG	.	.
Chr1	14316800	14317000	CHG,CHH	.	.
Chr1	14318900	14319200	CHG,CHH	.	.
Chr1	14323300	14323500	CHH	.	.
Chr1	14323800	14323900	CHH	.	.
Chr1	14326300	14327600	CHG,CHH	.	.
Chr1	14327800	14327900	CHH	.	.
Chr1	14328100	14328300	CHH	.	.
Chr1	14329100	14329200	CHH	.	.
Chr1	14329400	14329700	CHG,CHH	.	.
Chr1	14331000	14331100	CHH	.	.
Chr1	14331400	14332000	CHG,CHH	.	.
Chr1	14335700	14335800	CHH	.	.
Chr1	14337300	14337400	CHH	.	.
Chr1	14338200	14338300	CHH	.	.
Chr1	14338800	14338900	CHH	.	.
Chr1	14339400	14339500	CHH	.	.
Chr1	14388000	14388600	CHG,CHH	.	.
Chr1	14389400	14389800	CHG,CHH	.	.
Chr1	14429200	14429300	CHH	.	.
Chr1	14430600	14430800	CHH	.	.
Chr1	14432300	14432400	CHH	.	.
Chr1	14434000	14434300	CHG,CHH	.	.
Chr1	14437100	14437300	CHH	.	.
Chr1	14439700	14440300	CHH	.	.
Chr1	14440500	14440800	CHH	.	.
Chr1	14441100	14441200	CHH	.	.
Chr1	14442500	14442600	CHH	.	.
Chr1	14445300	14445400	CHH	.	.
Chr1	14448100	14448200	CHH	.	.
Chr1	14448500	14448700	CHH	.	.
Chr1	14449100	14449200	CHH	.	.
Chr1	14449300	14449500	CHG,CHH	.	.
Chr1	14449800	14449900	CHH	.	.
Chr1	14450800	14450900	CHH	.	.
Chr1	14451200	14451500	CHH	.	.
Chr1	14452500	14452600	CHH	.	.
Chr1	14454100	14454200	CHG	.	.
Chr1	14454400	14454500	CHG,CHH	.	.
Chr1	14454600	14454800	CHG,CHH	.	.
Chr1	14455100	14455300	CHH	.	.
Chr1	14455900	14456100	CHH	.	.
Chr1	14461100	14461200	CHH	.	.
Chr1	14466300	14466400	CHH	.	.
Chr1	14467100	14467200	CHG,CHH	.	.
Chr1	14467800	14468000	CHG,CHH	.	.
Chr1	14468100	14468200	CHH	.	.
Chr1	14468400	14468500	CHH	.	.
Chr1	14471600	14471900	CHH	.	.
Chr1	14472300	14472400	CHH	.	.
Chr1	14472500	14472600	CHH	.	.
Chr1	14472700	14472800	CHH	.	.
Chr1	14473200	14475800	CHH	.	.
Chr1	14476000	14476900	CHG,CHH	.	.
Chr1	14478900	14479000	CHH	.	.
Chr1	14480800	14480900	CHH	.	.
Chr1	14482500	14483100	CHG,CHH	.	.
Chr1	14484700	14485000	CHH	.	.
Chr1	14486300	14486700	CHH	.	.
Chr1	14487100	14488200	CHG,CHH	.	.
Chr1	14488400	14489200	CHG,CHH	.	.
Chr1	14490000	14490100	CHG	.	.
Chr1	14490600	14490800	CHH	.	.
Chr1	14491300	14491800	CHG,CHH	.	.
Chr1	14492100	14492200	CHG	.	.
Chr1	14492300	14492400	CHG	.	.
Chr1	14492800	14492900	CHH	.	.
Chr1	14495900	14496000	CHG,CHH	.	.
Chr1	14496400	14497700	CHH	.	.
Chr1	14498100	14498500	CHH	.	.
Chr1	14498700	14499300	CHG,CHH	.	.
Chr1	14501200	14501300	CHH	.	.
Chr1	14504300	14504500	CHH	.	.
Chr1	14505300	14505500	CHH	.	.
Chr1	14505700	14505800	CHG	.	.
Chr1	14506000	14506100	CHG	.	.
Chr1	14506200	14506300	CHH	.	.
Chr1	14506400	14506500	CHH	.	.
Chr1	14507600	14507700	CHH	.	.
Chr1	14507900	14508200	CHH	.	.
Chr1	14508500	14509000	CHH	.	.
Chr1	14509400	14509800	CHH	.	.
Chr1	14510000	14511400	CHH	.	.
Chr1	14543200	14545000	CHH	.	.
Chr1	14545300	14545600	CHH	.	.
Chr1	14582100	14582200	CHH	.	.
Chr1	14584500	14585700	CG,CHG,CHH	.	.
Chr1	14586100	14586500	CHH	.	.
Chr1	14586700	14587100	CHG,CHH	.	.
Chr1	14588200	14588300	CHH	.	.
Chr1	14589600	14589700	CHH	.	.
Chr1	14595400	14595500	CHH	.	.
Chr1	14599800	14599900	CHG	.	.
Chr1	14600400	14600500	CHH	.	.
Chr1	14601100	14601200	CHH	.	.
Chr1	14602800	14603300	CHH	.	.
Chr1	14609300	14609400	CHH	.	.
Chr1	14609900	14610000	CHH	.	.
Chr1	14610500	14610700	CHH	.	.
Chr1	14658200	14658300	CHH	.	.
Chr1	14660100	14660200	CHH	.	.
Chr1	14666400	14666500	CHH	.	.
Chr1	14666600	14666800	CHG,CHH	.	.
Chr1	14671200	14671900	CHH	.	.
Chr1	14675700	14675800	CHH	.	.
Chr1	14676200	14676500	CHH	.	.
Chr1	14677100	14677200	CHH	.	.
Chr1	14677600	14677700	CHH	.	.
Chr1	14678200	14678600	CHH	.	.
Chr1	14679200	14679500	CHH	.	.
Chr1	14679900	14680900	CHH	.	.
Chr1	14681100	14681400	CHH	.	.
Chr1	14682200	14682300	CHH	.	.
Chr1	14682500	14682600	CHH	.	.
Chr1	14682800	14683300	CHH	.	.
Chr1	14685200	14685500	CHH	.	.
Chr1	14685800	14685900	CHH	.	.
Chr1	14686200	14686800	CHH	.	.
Chr1	14687000	14687500	CHH	.	.
Chr1	14687800	14688400	CHH	.	.
Chr1	14688600	14689000	CHH	.	.
Chr1	14689700	14689800	CHG,CHH	.	.
Chr1	14690100	14690200	CHH	.	.
Chr1	14690500	14690600	CHH	.	.
Chr1	14691200	14691800	CHH	.	.
Chr1	14693500	14693700	CHH	.	.
Chr1	14694200	14694300	CHH	.	.
Chr1	14695200	14695300	CHH	.	.
Chr1	14695600	14695700	CHH	.	.
Chr1	14696000	14696200	CHH	.	.
Chr1	14696700	14697100	CHH	.	.
Chr1	14697300	14697400	CHH	.	.
Chr1	14697500	14697800	CHH	.	.
Chr1	14698300	14698400	CHG	.	.
Chr1	14699500	14699800	CHH	.	.
Chr1	14706800	14707600	CHH	.	.
Chr1	14708000	14708100	CHH	.	.
Chr1	14708300	14708400	CHH	.	.
Chr1	14708700	14709000	CHH	.	.
Chr1	14709500	14709700	CHH	.	.
Chr1	14711000	14711300	CHH	.	.
Chr1	14712500	14712600	CHH	.	.
Chr1	14712800	14712900	CHH	.	.
Chr1	14713200	14713300	CHH	.	.
Chr1	14713600	14713700	CHH	.	.
Chr1	14718900	14719500	CHH	.	.
Chr1	14720200	14720300	CHH	.	.
Chr1	14720900	14722300	CHH	.	.
Chr1	14722500	14723100	CHH	.	.
Chr1	14723500	14723900	CHH	.	.
Chr1	14724100	14724500	CHH	.	.
Chr1	14725900	14726200	CHH	.	.
Chr1	14726700	14726800	CHH	.	.
Chr1	14727800	14727900	CHH	.	.
Chr1	14728000	14728100	CHH	.	.
Chr1	14728400	14728500	CHH	.	.
Chr1	14728800	14728900	CHH	.	.
Chr1	14730000	14730500	CHH	.	.
Chr1	14735000	14735200	CHH	.	.
Chr1	14735400	14735500	CHH	.	.
Chr1	14735900	14736100	CHH	.	.
Chr1	14736300	14736400	CHH	.	.
Chr1	14737900	14738000	CHH	.	.
Chr1	14739700	14739800	CHH	.	.
Chr1	14743000	14743100	CHH	.	.
Chr1	14743300	14743500	CHH	.	.
Chr1	14743900	14744200	CHH	.	.
Chr1	14744500	14745700	CHH	.	.
Chr1	14885800	14885900	CHH	.	.
Chr1	14886200	14886800	CHH	.	.
Chr1	14887100	14887400	CHH	.	.
Chr1	14887600	14888100	CHH	.	.
Chr1	14888500	14889400	CHH	.	.
Chr1	14889600	14890900	CHH	.	.
Chr1	14918500	14918700	CG	.	.
Chr1	14925500	14925600	CHH	.	.
Chr1	14925800	14925900	CHH	.	.
Chr1	14926000	14926100	CHG	.	.
Chr1	14926300	14926400	CHG	.	.
Chr1	14926800	14927100	CHH	.	.
Chr1	14927300	14927600	CHH	.	.
Chr1	14927800	14927900	CHH	.	.
Chr1	14928200	14928300	CHH	.	.
Chr1	14928600	14928900	CHH	.	.
Chr1	14929100	14929200	CHH	.	.
Chr1	14929600	14929700	CHH	.	.
Chr1	14930100	14930400	CHH	.	.
Chr1	14930800	14930900	CHH	.	.
Chr1	14931100	14931200	CHH	.	.
Chr1	14931400	14931500	CHH	.	.
Chr1	14931700	14931800	CHH	.	.
Chr1	14932200	14932500	CHH	.	.
Chr1	14933300	14933600	CHH	.	.
Chr1	14933900	14934000	CHH	.	.
Chr1	14934700	14934800	CHH	.	.
Chr1	14935800	14935900	CHH	.	.
Chr1	14936200	14936300	CHH	.	.
Chr1	14936600	14936700	CHH	.	.
Chr1	14937300	14937800	CHH	.	.
Chr1	14940900	14941400	CHH	.	.
Chr1	14941600	14941700	CHH	.	.
Chr1	14942200	14942300	CHH	.	.
Chr1	14942800	14942900	CHH	.	.
Chr1	14944800	14944900	CHH	.	.
Chr1	14945500	14946100	CHH	.	.
Chr1	14946300	14947100	CHH	.	.
Chr1	14949600	14949700	CHH	.	.
Chr1	14951500	14951900	CHH	.	.
Chr1	14952400	14952700	CHH	.	.
Chr1	14954200	14954300	CHH	.	.
Chr1	14954600	14954700	CHH	.	.
Chr1	14954800	14954900	CHH	.	.
Chr1	14955100	14955200	CHH	.	.
Chr1	14956200	14956400	CHH	.	.
Chr1	14956700	14956800	CHH	.	.
Chr1	14958100	14958300	CHH	.	.
Chr1	14960100	14960200	CHH	.	.
Chr1	14964900	14965000	CHH	.	.
Chr1	14967600	14967700	CHH	.	.
Chr1	14968300	14968400	CHH	.	.
Chr1	14969900	14970000	CHH	.	.
Chr1	14970600	14970700	CHH	.	.
Chr1	14971500	14972000	CHH	.	.
Chr1	14972200	14972300	CHH	.	.
Chr1	14972700	14972900	CHH	.	.
Chr1	14973200	14973600	CHH	.	.
Chr1	14974200	14975000	CHH	.	.
Chr1	14975400	14975500	CHH	.	.
Chr1	14975800	14976000	CHH	.	.
Chr1	14977000	14977300	CHH	.	.
Chr1	14977700	14977800	CHH	.	.
Chr1	14987900	14988000	CHH	.	.
Chr1	14990100	14990200	CHH	.	.
Chr1	14996400	14996700	CHH	.	.
Chr1	14997400	14997600	CHH	.	.
Chr1	14997800	14997900	CHH	.	.
Chr1	14998500	14998700	CHH	.	.
Chr1	15002900	15003000	CG	.	.
Chr1	15005600	15005700	CG	.	.
Chr1	15010600	15011500	CHH	.	.
Chr1	15012400	15012700	CHH	.	.
Chr1	15013100	15013200	CHH	.	.
Chr1	15013600	15013900	CHH	.	.
Chr1	15014600	15015000	CHH	.	.
Chr1	15018900	15019200	CHH	.	.
Chr1	15019800	15019900	CHH	.	.
Chr1	15027200	15027300	CHH	.	.
Chr1	15028500	15028600	CHH	.	.
Chr1	15033400	15033500	CHH	.	.
Chr1	15035600	15035700	CHH	.	.
Chr1	15036000	15036500	CHH	.	.
Chr1	15037900	15038200	CHH	.	.
Chr1	15040000	15040100	CHH	.	.
Chr1	15041700	15041800	CHH	.	.
Chr1	15042100	15042200	CHH	.	.
Chr1	15043000	15043100	CHH	.	.
Chr1	15043400	15043500	CHH	.	.
Chr1	15053700	15053800	CHH	.	.
Chr1	15057500	15057800	CG	.	.
Chr1	15059000	15059100	CHH	.	.
Chr1	15060400	15060600	CHG,CHH	.	.
Chr1	15061600	15062200	CHG,CHH	.	.
Chr1	15062400	15064700	CG,CHG,CHH	.	.
Chr1	15065200	15066400	CG,CHG,CHH	.	.
Chr1	15066800	15066900	CHG,CHH	.	.
Chr1	15070200	15070600	CHG,CHH	.	.
Chr1	15073500	15073600	CHH	.	.
Chr1	15074000	15074400	CHG,CHH	.	.
Chr1	15076000	15076100	CHH	.	.
Chr1	15076400	15076800	CHH	.	.
Chr1	15077400	15077500	CHH	.	.
Chr1	15078700	15078800	CHH	.	.
Chr1	15079200	15079300	CHG	.	.
Chr1	15079500	15079600	CHH	.	.
Chr1	15079700	15079800	CHH	.	.
Chr1	15081600	15082000	CHH	.	.
Chr1	15089700	15089800	CHG	.	.
Chr1	15092900	15093100	CHH	.	.
Chr1	15094600	15094700	CHH	.	.
Chr1	15097600	15097700	CHH	.	.
Chr1	15103200	15103300	CHH	.	.
Chr1	15112400	15112500	CHH	.	.
Chr1	15114600	15114700	CHH	.	.
Chr1	15116500	15116600	CHH	.	.
Chr1	15117300	15117400	CHH	.	.
Chr1	15117700	15117800	CHH	.	.
Chr1	15118100	15118300	CHH	.	.
Chr1	15120600	15120700	CHH	.	.
Chr1	15122500	15122600	CHH	.	.
Chr1	15124200	15124300	CHH	.	.
Chr1	15124600	15124700	CHH	.	.
Chr1	15126400	15126500	CHH	.	.
Chr1	15127200	15127300	CHH	.	.
Chr1	15128000	15128300	CHH	.	.
Chr1	15132100	15132200	CHH	.	.
Chr1	15134700	15134800	CHH	.	.
Chr1	15138600	15138700	CHH	.	.
Chr1	15147300	15147400	CHH	.	.
Chr1	15148900	15149000	CHH	.	.
Chr1	15159100	15159300	CHH	.	.
Chr1	15159800	15159900	CHH	.	.
Chr1	15160200	15160300	CHH	.	.
Chr1	15160700	15160800	CHH	.	.
Chr1	15166500	15166600	CHH	.	.
Chr1	15168900	15169000	CHH	.	.
Chr1	15173200	15173300	CHH	.	.
Chr1	15178300	15178400	CHH	.	.
Chr1	15178500	15178600	CHH	.	.
Chr1	15178900	15179000	CHH	.	.
Chr1	15179400	15179500	CHG	.	.
Chr1	15180100	15180900	CG,CHG,CHH	.	.
Chr1	15181200	15181300	CHG,CHH	.	.
Chr1	15181500	15181600	CHG	.	.
Chr1	15181900	15182400	CHG,CHH	.	.
Chr1	15184400	15184500	CHH	.	.
Chr1	15185600	15186000	CHG,CHH	.	.
Chr1	15187000	15187100	CHH	.	.
Chr1	15190300	15191000	CHH	.	.
Chr1	15191400	15191500	CHH	.	.
Chr1	15192300	15192800	CG,CHG,CHH	.	.
Chr1	15193000	15193100	CHH	.	.
Chr1	15193300	15193700	CHH	.	.
Chr1	15194400	15194700	CHH	.	.
Chr1	15195500	15195600	CHH	.	.
Chr1	15196000	15196100	CHH	.	.
Chr1	15197300	15197400	CHH	.	.
Chr1	15197600	15197800	CHH	.	.
Chr1	15198100	15198200	CHH	.	.
Chr1	15199300	15199400	CHH	.	.
Chr1	15200400	15200500	CHH	.	.
Chr1	15201400	15201500	CHH	.	.
Chr1	15202900	15203000	CHH	.	.
Chr1	15203800	15203900	CHH	.	.
Chr1	15204100	15204200	CHH	.	.
Chr1	15205200	15205300	CHH	.	.
Chr1	15206500	15206600	CHH	.	.
Chr1	15209700	15209800	CHH	.	.
Chr1	15210200	15210300	CHH	.	.
Chr1	15210400	15210500	CHH	.	.
Chr1	15211100	15211200	CHG	.	.
Chr1	15211600	15211700	CHH	.	.
Chr1	15212100	15212400	CHH	.	.
Chr1	15222235	15222335	CHH	.	.
Chr1	15232335	15232435	CG,CHH	.	.
Chr1	15236635	15236935	CHH	.	.
Chr1	15255235	15255335	CHH	.	.
Chr1	15261235	15261335	CHH	.	.
Chr1	15267135	15267235	CHH	.	.
Chr1	15267435	15267535	CHH	.	.
Chr1	15268535	15268835	CHH	.	.
Chr1	15274435	15274535	CHH	.	.
Chr1	15275235	15275335	CHH	.	.
Chr1	15290935	15291035	CHH	.	.
Chr1	15298535	15298835	CHH	.	.
Chr1	15308435	15308535	CHH	.	.
Chr1	15318335	15318535	CHH	.	.
Chr1	15319735	15319835	CHH	.	.
Chr1	15323335	15323435	CHH	.	.
Chr1	15325135	15325235	CHG	.	.
Chr1	15325635	15325735	CHH	.	.
Chr1	15329535	15329635	CHH	.	.
Chr1	15348035	15348135	CHH	.	.
Chr1	15353235	15353435	CHH	.	.
Chr1	15354435	15354535	CHH	.	.
Chr1	15357535	15357635	CHH	.	.
Chr1	15358135	15358235	CHH	.	.
Chr1	15360035	15360135	CHH	.	.
Chr1	15364335	15364435	CHH	.	.
Chr1	15364835	15365035	CHH	.	.
Chr1	15372335	15372435	CHH	.	.
Chr1	15374135	15374235	CHH	.	.
Chr1	15409835	15409935	CHH	.	.
Chr1	15411635	15411735	CHH	.	.
Chr1	15412235	15412335	CHH	.	.
Chr1	15414335	15414435	CHH	.	.
Chr1	15414835	15414935	CHH	.	.
Chr1	15417235	15417435	CHG,CHH	.	.
Chr1	15418035	15418335	CHG,CHH	.	.
Chr1	15418535	15418635	CHH	.	.
Chr1	15419235	15419535	CHH	.	.
Chr1	15419735	15419835	CHH	.	.
Chr1	15420635	15420835	CHG,CHH	.	.
Chr1	15421435	15421735	CHH	.	.
Chr1	15422235	15422335	CHG	.	.
Chr1	15422935	15423035	CHH	.	.
Chr1	15423235	15423835	CHG,CHH	.	.
Chr1	15425635	15426135	CHH	.	.
Chr1	15426635	15426935	CHH	.	.
Chr1	15427135	15427235	CHH	.	.
Chr1	15427735	15427835	CHH	.	.
Chr1	15428935	15429035	CHH	.	.
Chr1	15432135	15432335	CHG,CHH	.	.
Chr1	15435135	15435235	CHH	.	.
Chr1	15436235	15436335	CHH	.	.
Chr1	15436635	15436735	CHH	.	.
Chr1	15445135	15445235	CHH	.	.
Chr1	15445335	15445435	CHG,CHH	.	.
Chr1	15447035	15447135	CHH	.	.
Chr1	15448035	15448135	CHH	.	.
Chr1	15452635	15452735	CHH	.	.
Chr1	15455335	15455635	CHH	.	.
Chr1	15458835	15458935	CHG	.	.
Chr1	15459035	15459135	CHH	.	.
Chr1	15461735	15462235	CHH	.	.
Chr1	15463135	15463235	CHH	.	.
Chr1	15463935	15464035	CHG	.	.
Chr1	15464935	15465035	CHH	.	.
Chr1	15468135	15468235	CHG	.	.
Chr1	15468735	15468835	CHH	.	.
Chr1	15470935	15471035	CG	.	.
Chr1	15482535	15482635	CHH	.	.
Chr1	15483035	15483335	CHH	.	.
Chr1	15483935	15484035	CHH	.	.
Chr1	15484135	15484235	CHH	.	.
Chr1	15484935	15485335	CHG,CHH	.	.
Chr1	15486335	15486435	CHH	.	.
Chr1	15486835	15486935	CHH	.	.
Chr1	15487435	15487535	CHH	.	.
Chr1	15487835	15487935	CHG	.	.
Chr1	15488235	15488335	CHH	.	.
Chr1	15489335	15489535	CHH	.	.
Chr1	15489635	15489735	CHG,CHH	.	.
Chr1	15491835	15492035	CHH	.	.
Chr1	15492635	15492735	CHH	.	.
Chr1	15493335	15493735	CHG,CHH	.	.
Chr1	15494235	15494435	CHG,CHH	.	.
Chr1	15494635	15494835	CHH	.	.
Chr1	15495035	15495635	CHG,CHH	.	.
Chr1	15496535	15496635	CHH	.	.
Chr1	15496935	15497135	CHH	.	.
Chr1	15497735	15497835	CHH	.	.
Chr1	15498035	15498135	CHH	.	.
Chr1	15498435	15498535	CHH	.	.
Chr1	15498735	15498835	CHH	.	.
Chr1	15499035	15499235	CHH	.	.
Chr1	15501835	15501935	CHG	.	.
Chr1	15502235	15502535	CHG,CHH	.	.
Chr1	15502735	15503335	CHG,CHH	.	.
Chr1	15504035	15505135	CHG,CHH	.	.
Chr1	15505635	15505735	CHH	.	.
Chr1	15507535	15508035	CHG,CHH	.	.
Chr1	15508335	15508435	CHH	.	.
Chr1	15508735	15508835	CHH	.	.
Chr1	15513335	15513435	CHH	.	.
Chr1	15514135	15514235	CHH	.	.
Chr1	15517735	15517835	CHH	.	.
Chr1	15518135	15518335	CHH	.	.
Chr1	15518535	15518635	CHH	.	.
Chr1	15518935	15519035	CHH	.	.
Chr1	15524835	15525135	CHH	.	.
Chr1	15525335	15525435	CHH	.	.
Chr1	15532435	15532535	CHH	.	.
Chr1	15534535	15534635	CHH	.	.
Chr1	15535235	15535335	CHH	.	.
Chr1	15536035	15536535	CHG,CHH	.	.
Chr1	15538535	15538735	CHH	.	.
Chr1	15541735	15541835	CHH	.	.
Chr1	15543335	15543435	CHG,CHH	.	.
Chr1	15544435	15544735	CHH	.	.
Chr1	15544835	15544935	CHG	.	.
Chr1	15545235	15545535	CHG,CHH	.	.
Chr1	15546035	15546135	CHH	.	.
Chr1	15550735	15550935	CHH	.	.
Chr1	15552235	15552435	CHH	.	.
Chr1	15552835	15553135	CHH	.	.
Chr1	15558335	15558535	CHH	.	.
Chr1	15568035	15568235	CHG,CHH	.	.
Chr1	15578135	15578235	CHG	.	.
Chr1	15582235	15582335	CHH	.	.
Chr1	15586035	15586435	CHH	.	.
Chr1	15586635	15586735	CHH	.	.
Chr1	15587035	15587535	CHH	.	.
Chr1	15587935	15588435	CHH	.	.
Chr1	15589035	15589335	CHH	.	.
Chr1	15589835	15589935	CHG	.	.
Chr1	15594435	15594535	CHH	.	.
Chr1	15595435	15595535	CHH	.	.
Chr1	15596635	15596735	CHH	.	.
Chr1	15597735	15597835	CHH	.	.
Chr1	15598035	15598135	CHH	.	.
Chr1	15598435	15598735	CHH	.	.
Chr1	15599435	15599835	CHH	.	.
Chr1	15600035	15601135	CHH	.	.
Chr1	15610535	15610635	CHH	.	.
Chr1	15610735	15610835	CHH	.	.
Chr1	15614235	15614335	CHH	.	.
Chr1	15615535	15615735	CHG,CHH	.	.
Chr1	15616835	15616935	CHG	.	.
Chr1	15617035	15617135	CHG	.	.
Chr1	15618035	15618135	CHH	.	.
Chr1	15624935	15625235	CHH	.	.
Chr1	15634235	15634335	CG	.	.
Chr1	15635135	15635235	CHH	.	.
Chr1	15635935	15636035	CHH	.	.
Chr1	15636735	15636835	CHH	.	.
Chr1	15637035	15637535	CHH	.	.
Chr1	15645835	15645935	CHH	.	.
Chr1	15646635	15646735	CG	.	.
Chr1	15647235	15647335	CHH	.	.
Chr1	15649035	15649135	CHH	.	.
Chr1	15655135	15655335	CHH	.	.
Chr1	15659135	15659235	CHG,CHH	.	.
Chr1	15661535	15661635	CG	.	.
Chr1	15663135	15663235	CHH	.	.
Chr1	15673835	15673935	CHH	.	.
Chr1	15674335	15674435	CHH	.	.
Chr1	15679635	15679735	CHG	.	.
Chr1	15682235	15682335	CHH	.	.
Chr1	15683635	15683735	CHH	.	.
Chr1	15684235	15684335	CHH	.	.
Chr1	15685535	15685635	CHH	.	.
Chr1	15690335	15690435	CHH	.	.
Chr1	15692335	15692435	CHH	.	.
Chr1	15692835	15693135	CHH	.	.
Chr1	15693335	15693535	CHH	.	.
Chr1	15693835	15694135	CHH	.	.
Chr1	15695735	15695835	CHG	.	.
Chr1	15696735	15696835	CHH	.	.
Chr1	15697235	15697335	CHH	.	.
Chr1	15697435	15697535	CHH	.	.
Chr1	15697735	15697835	CHH	.	.
Chr1	15701035	15701735	CHG,CHH	.	.
Chr1	15703935	15704235	CHH	.	.
Chr1	15705435	15707435	CHG,CHH	.	.
Chr1	15711035	15711135	CHH	.	.
Chr1	15711535	15711635	CHH	.	.
Chr1	15712435	15712535	CHH	.	.
Chr1	15713335	15713535	CHG,CHH	.	.
Chr1	15717435	15717535	CHH	.	.
Chr1	15718135	15718235	CHH	.	.
Chr1	15718435	15718535	CG	.	.
Chr1	15718635	15718935	CHG,CHH	.	.
Chr1	15719135	15720335	CHH	.	.
Chr1	15721335	15721435	CHH	.	.
Chr1	15726735	15727035	CHH	.	.
Chr1	15728535	15728635	CHH	.	.
Chr1	15730035	15730235	CG,CHH	.	.
Chr1	15735535	15736535	CHH	.	.
Chr1	15737935	15738135	CHG,CHH	.	.
Chr1	15739135	15739235	CHG	.	.
Chr1	15739635	15739735	CHG,CHH	.	.
Chr1	15740035	15740235	CHG,CHH	.	.
Chr1	15740835	15740935	CHH	.	.
Chr1	15741135	15741535	CHH	.	.
Chr1	15741935	15742035	CHH	.	.
Chr1	15747435	15748135	CHH	.	.
Chr1	15748735	15749335	CHH	.	.
Chr1	15749635	15749935	CHH	.	.
Chr1	15750535	15750735	CHG,CHH	.	.
Chr1	15750935	15751435	CHH	.	.
Chr1	15754435	15754835	CHH	.	.
Chr1	15757335	15757535	CHH	.	.
Chr1	15763035	15763235	CHG,CHH	.	.
Chr1	15765835	15765935	CHH	.	.
Chr1	15769635	15769735	CHH	.	.
Chr1	15771835	15771935	CHH	.	.
Chr1	15777035	15777135	CHG	.	.
Chr1	15784035	15784135	CHH	.	.
Chr1	15784235	15784435	CHG,CHH	.	.
Chr1	15786735	15786835	CHG	.	.
Chr1	15787735	15787835	CHH	.	.
Chr1	15788135	15788435	CHG,CHH	.	.
Chr1	15790135	15790735	CHG,CHH	.	.
Chr1	15791835	15791935	CG	.	.
Chr1	15793735	15793835	CHG	.	.
Chr1	15805035	15805135	CHH	.	.
Chr1	15805535	15805635	CHH	.	.
Chr1	15806335	15806435	CHH	.	.
Chr1	15807135	15807335	CHH	.	.
Chr1	15809335	15809635	CHH	.	.
Chr1	15810235	15810335	CHH	.	.
Chr1	15810735	15810835	CHH	.	.
Chr1	15811035	15811135	CHH	.	.
Chr1	15816235	15816435	CHH	.	.
Chr1	15817235	15817735	CHG,CHH	.	.
Chr1	15817935	15818035	CHH	.	.
Chr1	15820335	15820435	CHH	.	.
Chr1	15820635	15820735	CHG	.	.
Chr1	15820935	15821735	CG,CHG,CHH	.	.
Chr1	15822035	15822135	CG,CHG	.	.
Chr1	15823335	15823835	CHG,CHH	.	.
Chr1	15824235	15824535	CHH	.	.
Chr1	15827635	15827835	CHH	.	.
Chr1	15829535	15829735	CHG,CHH	.	.
Chr1	15830535	15830635	CHH	.	.
Chr1	15831635	15832035	CHH	.	.
Chr1	15832135	15832235	CHG	.	.
Chr1	15832335	15833535	CHG,CHH	.	.
Chr1	15834135	15834235	CG,CHG	.	.
Chr1	15835035	15835135	CHG,CHH	.	.
Chr1	15835535	15836035	CHG,CHH	.	.
Chr1	15836635	15836935	CHG,CHH	.	.
Chr1	15842135	15842335	CHH	.	.
Chr1	15843635	15843735	CHH	.	.
Chr1	15844235	15844335	CHH	.	.
Chr1	15844535	15844635	CHH	.	.
Chr1	15844735	15844835	CHH	.	.
Chr1	15845235	15845335	CHG	.	.
Chr1	15847735	15848335	CHG,CHH	.	.
Chr1	15848935	15849035	CHG,CHH	.	.
Chr1	15849235	15849335	CHH	.	.
Chr1	15849435	15849535	CHG	.	.
Chr1	15849935	15850035	CHH	.	.
Chr1	15851835	15852035	CHH	.	.
Chr1	15852335	15852435	CHH	.	.
Chr1	15852635	15854135	CHG,CHH	.	.
Chr1	15856335	15856535	CG,CHH	.	.
Chr1	15863735	15863835	CHG	.	.
Chr1	15865135	15865235	CG	.	.
Chr1	15866235	15866435	CHH	.	.
Chr1	15867535	15867635	CHG	.	.
Chr1	15875135	15875235	CHG	.	.
Chr1	15878435	15878535	CHG	.	.
Chr1	15884835	15884935	CHG	.	.
Chr1	15911135	15911235	CHH	.	.
Chr1	15912335	15912435	CG	.	.
Chr1	15915035	15915135	CG	.	.
Chr1	15925535	15925635	CHG	.	.
Chr1	15926735	15926835	CHH	.	.
Chr1	15931035	15931135	CG	.	.
Chr1	15935635	15935735	CHH	.	.
Chr1	15950335	15950435	CHG	.	.
Chr1	15954835	15954935	CHH	.	.
Chr1	15956335	15956435	CHH	.	.
Chr1	15958135	15958235	CHH	.	.
Chr1	15959835	15959935	CHH	.	.
Chr1	15962135	15962235	CHH	.	.
Chr1	15962335	15962435	CHH	.	.
Chr1	15963635	15963935	CHG,CHH	.	.
Chr1	15964435	15964535	CHH	.	.
Chr1	15984335	15984435	CHG,CHH	.	.
Chr1	15988335	15988735	CHH	.	.
Chr1	15994935	15995035	CHH	.	.
Chr1	16001135	16001235	CHG	.	.
Chr1	16003535	16003635	CG	.	.
Chr1	16004235	16004335	CHH	.	.
Chr1	16012035	16012135	CHH	.	.
Chr1	16012735	16012835	CHH	.	.
Chr1	16013435	16013535	CHH	.	.
Chr1	16013735	16013835	CG	.	.
Chr1	16014535	16014635	CG	.	.
Chr1	16015235	16015335	CHG	.	.
Chr1	16015935	16016135	CHH	.	.
Chr1	16016635	16016735	CHH	.	.
Chr1	16016835	16016935	CHG	.	.
Chr1	16018035	16018135	CHH	.	.
Chr1	16021335	16021435	CHH	.	.
Chr1	16026135	16026235	CG	.	.
Chr1	16027535	16027635	CG,CHH	.	.
Chr1	16030935	16031035	CHH	.	.
Chr1	16031935	16032035	CHH	.	.
Chr1	16045635	16046135	CG,CHH	.	.
Chr1	16048835	16048935	CHG	.	.
Chr1	16049535	16049635	CHH	.	.
Chr1	16049835	16050235	CG,CHH	.	.
Chr1	16050535	16050635	CHH	.	.
Chr1	16051135	16051635	CHH	.	.
Chr1	16059835	16059935	CHH	.	.
Chr1	16060435	16060535	CHH	.	.
Chr1	16069835	16069935	CG	.	.
Chr1	16074335	16074435	CHH	.	.
Chr1	16078735	16078835	CHH	.	.
Chr1	16079135	16079235	CHH	.	.
Chr1	16079735	16079835	CHG,CHH	.	.
Chr1	16079935	16080035	CHH	.	.
Chr1	16080135	16080235	CHH	.	.
Chr1	16080935	16081035	CHH	.	.
Chr1	16083135	16083235	CHH	.	.
Chr1	16089135	16089235	CHH	.	.
Chr1	16089735	16089835	CHH	.	.
Chr1	16090935	16091035	CHH	.	.
Chr1	16091235	16091735	CHG,CHH	.	.
Chr1	16092035	16092135	CHH	.	.
Chr1	16092335	16092435	CHH	.	.
Chr1	16092935	16093035	CHH	.	.
Chr1	16094035	16094435	CHH	.	.
Chr1	16094635	16095235	CHH	.	.
Chr1	16095635	16095735	CHH	.	.
Chr1	16099935	16100235	CHG,CHH	.	.
Chr1	16100535	16100635	CHH	.	.
Chr1	16101335	16101435	CHH	.	.
Chr1	16101835	16102435	CHG,CHH	.	.
Chr1	16102835	16103035	CHG,CHH	.	.
Chr1	16103235	16103335	CHH	.	.
Chr1	16103535	16104035	CHH	.	.
Chr1	16104335	16104435	CHH	.	.
Chr1	16104735	16104835	CHH	.	.
Chr1	16105435	16106035	CHH	.	.
Chr1	16106735	16106835	CHH	.	.
Chr1	16108935	16109035	CHH	.	.
Chr1	16109635	16109735	CHH	.	.
Chr1	16110035	16110135	CHH	.	.
Chr1	16111135	16111335	CHG,CHH	.	.
Chr1	16113835	16114135	CHH	.	.
Chr1	16114335	16114735	CHH	.	.
Chr1	16116435	16116635	CHH	.	.
Chr1	16116835	16117135	CG,CHH	.	.
Chr1	16123935	16124035	CHG	.	.
Chr1	16124935	16125035	CHG	.	.
Chr1	16133935	16134135	CHG,CHH	.	.
Chr1	16148335	16148435	CG	.	.
Chr1	16156735	16156835	CHH	.	.
Chr1	16160335	16160435	CHH	.	.
Chr1	16165435	16165535	CG	.	.
Chr1	16166935	16167035	CHH	.	.
Chr1	16167635	16167735	CHH	.	.
Chr1	16172435	16172535	CG	.	.
Chr1	16172635	16172735	CHH	.	.
Chr1	16175735	16175835	CHH	.	.
Chr1	16189435	16189735	CHH	.	.
Chr1	16190035	16190135	CHH	.	.
Chr1	16190435	16190535	CHH	.	.
Chr1	16191535	16191635	CHH	.	.
Chr1	16198235	16198335	CHH	.	.
Chr1	16198835	16199135	CHH	.	.
Chr1	16201035	16201635	CHG,CHH	.	.
Chr1	16204035	16204335	CHH	.	.
Chr1	16205835	16205935	CHH	.	.
Chr1	16206535	16206935	CHH	.	.
Chr1	16211635	16212135	CHH	.	.
Chr1	16218535	16218635	CHH	.	.
Chr1	16219035	16219135	CG	.	.
Chr1	16225935	16226035	CHG	.	.
Chr1	16226635	16226735	CG	.	.
Chr1	16227335	16227435	CG	.	.
Chr1	16227635	16227735	CHG	.	.
Chr1	16231835	16231935	CHG,CHH	.	.
Chr1	16240635	16240735	CHG	.	.
Chr1	16242535	16242635	CHG	.	.
Chr1	16245235	16245435	CG	.	.
Chr1	16246235	16246335	CHH	.	.
Chr1	16246535	16246635	CHH	.	.
Chr1	16248635	16248735	CG	.	.
Chr1	16251035	16251135	CG	.	.
Chr1	16252735	16252935	CHH	.	.
Chr1	16255835	16255935	CHH	.	.
Chr1	16259635	16259735	CHH	.	.
Chr1	16260235	16260335	CHH	.	.
Chr1	16261135	16261235	CHH	.	.
Chr1	16262235	16262335	CG,CHH	.	.
Chr1	16262535	16262635	CHH	.	.
Chr1	16269735	16269935	CHH	.	.
Chr1	16274435	16274535	CHG	.	.
Chr1	16279935	16280035	CG	.	.
Chr1	16287835	16287935	CG	.	.
Chr1	16291835	16291935	CHH	.	.
Chr1	16293135	16293235	CHG	.	.
Chr1	16303735	16303835	CHH	.	.
Chr1	16312635	16312735	CG,CHG	.	.
Chr1	16316735	16316835	CG	.	.
Chr1	16318235	16318335	CG	.	.
Chr1	16327235	16327335	CG	.	.
Chr1	16335435	16335535	CHH	.	.
Chr1	16340035	16340235	CG,CHG	.	.
Chr1	16342235	16342335	CG	.	.
Chr1	16345435	16345535	CG	.	.
Chr1	16358835	16359135	CG	.	.
Chr1	16359635	16359735	CHH	.	.
Chr1	16360135	16360335	CHH	.	.
Chr1	16360935	16361135	CHH	.	.
Chr1	16363335	16363535	CHG,CHH	.	.
Chr1	16367035	16367135	CHG	.	.
Chr1	16368835	16368935	CHH	.	.
Chr1	16377935	16378135	CHH	.	.
Chr1	16378535	16378735	CHH	.	.
Chr1	16378935	16379035	CHH	.	.
Chr1	16380235	16380335	CHH	.	.
Chr1	16381035	16381235	CHH	.	.
Chr1	16382435	16382535	CHH	.	.
Chr1	16386835	16386935	CHH	.	.
Chr1	16387135	16387235	CHH	.	.
Chr1	16387535	16387635	CHH	.	.
Chr1	16394035	16394135	CHH	.	.
Chr1	16396035	16396135	CHG	.	.
Chr1	16396435	16396935	CHG,CHH	.	.
Chr1	16400535	16400735	CHH	.	.
Chr1	16400935	16401035	CHH	.	.
Chr1	16403635	16403835	CG,CHG,CHH	.	.
Chr1	16407135	16407535	CHG,CHH	.	.
Chr1	16407635	16407735	CHG	.	.
Chr1	16407835	16407935	CHH	.	.
Chr1	16414435	16414535	CHG	.	.
Chr1	16418935	16419035	CHH	.	.
Chr1	16421935	16422135	CHH	.	.
Chr1	16430435	16430535	CHH	.	.
Chr1	16431235	16431435	CHH	.	.
Chr1	16431935	16432035	CHH	.	.
Chr1	16432635	16432835	CHH	.	.
Chr1	16451035	16451135	CHH	.	.
Chr1	16451635	16451735	CG	.	.
Chr1	16453335	16453435	CHH	.	.
Chr1	16457535	16457635	CHH	.	.
Chr1	16458335	16458435	CHG	.	.
Chr1	16463035	16463135	CG	.	.
Chr1	16475035	16475235	CG,CHH	.	.
Chr1	16476435	16476535	CHH	.	.
Chr1	16494735	16494835	CHH	.	.
Chr1	16496035	16496135	CHH	.	.
Chr1	16497835	16497935	CHG	.	.
Chr1	16502635	16502835	CHH	.	.
Chr1	16507735	16507835	CHG	.	.
Chr1	16509835	16509935	CHH	.	.
Chr1	16511735	16512135	CHH	.	.
Chr1	16512435	16512835	CHH	.	.
Chr1	16519335	16519435	CHH	.	.
Chr1	16519735	16519835	CHH	.	.
Chr1	16520435	16520535	CHH	.	.
Chr1	16520835	16521135	CHH	.	.
Chr1	16523035	16523135	CHH	.	.
Chr1	16526635	16526735	CHH	.	.
Chr1	16528335	16528435	CHH	.	.
Chr1	16528735	16528835	CHH	.	.
Chr1	16539335	16539435	CHG	.	.
Chr1	16540635	16540735	CG	.	.
Chr1	16543735	16543835	CHH	.	.
Chr1	16544235	16544435	CHH	.	.
Chr1	16581535	16581635	CHH	.	.
Chr1	16584535	16584835	CHH	.	.
Chr1	16584935	16585035	CHH	.	.
Chr1	16585335	16585435	CHG	.	.
Chr1	16585535	16585735	CHH	.	.
Chr1	16587635	16587735	CHH	.	.
Chr1	16588435	16588635	CHH	.	.
Chr1	16589435	16589535	CHH	.	.
Chr1	16590635	16590735	CHH	.	.
Chr1	16592935	16593035	CHH	.	.
Chr1	16593335	16593435	CHG	.	.
Chr1	16595435	16595535	CHG	.	.
Chr1	16598535	16598635	CG	.	.
Chr1	16605635	16605735	CHH	.	.
Chr1	16612135	16612235	CG	.	.
Chr1	16612635	16612735	CHH	.	.
Chr1	16613335	16613535	CHH	.	.
Chr1	16625835	16625935	CG	.	.
Chr1	16626235	16626735	CG,CHG,CHH	.	.
Chr1	16632535	16632635	CHG	.	.
Chr1	16636735	16636835	CHH	.	.
Chr1	16636935	16637335	CG,CHH	.	.
Chr1	16637535	16637635	CHH	.	.
Chr1	16641035	16641335	CHH	.	.
Chr1	16645835	16646035	CG,CHG,CHH	.	.
Chr1	16666235	16666435	CHH	.	.
Chr1	16673535	16673635	CHH	.	.
Chr1	16683835	16683935	CG	.	.
Chr1	16684735	16684835	CG	.	.
Chr1	16691935	16692035	CHH	.	.
Chr1	16698435	16698535	CG	.	.
Chr1	16706435	16706535	CG	.	.
Chr1	16710135	16710235	CHH	.	.
Chr1	16711735	16711835	CHH	.	.
Chr1	16738535	16738635	CHG	.	.
Chr1	16746435	16746535	CHH	.	.
Chr1	16746735	16746835	CHG	.	.
Chr1	16748235	16748335	CHH	.	.
Chr1	16748535	16748835	CHG,CHH	.	.
Chr1	16749135	16749235	CHH	.	.
Chr1	16749635	16749735	CHH	.	.
Chr1	16751335	16751435	CHH	.	.
Chr1	16774435	16774535	CHH	.	.
Chr1	16791435	16791535	CG	.	.
Chr1	16804135	16804235	CG	.	.
Chr1	16816235	16816335	CHH	.	.
Chr1	16827735	16827835	CG	.	.
Chr1	16841035	16841135	CHG,CHH	.	.
Chr1	16841835	16842035	CG	.	.
Chr1	16843835	16843935	CG	.	.
Chr1	16846735	16846835	CG	.	.
Chr1	16858835	16859135	CHH	.	.
Chr1	16863335	16863435	CG	.	.
Chr1	16868035	16868135	CG	.	.
Chr1	16870935	16871135	CG,CHH	.	.
Chr1	16885835	16885935	CHG	.	.
Chr1	16889335	16889435	CHH	.	.
Chr1	16903335	16903435	CG	.	.
Chr1	16905035	16905135	CHH	.	.
Chr1	16905835	16905935	CHH	.	.
Chr1	16946335	16946435	CHH	.	.
Chr1	16952135	16952235	CHH	.	.
Chr1	16956835	16956935	CHH	.	.
Chr1	16959835	16959935	CHG	.	.
Chr1	16962035	16962135	CHH	.	.
Chr1	16966635	16966735	CG	.	.
Chr1	16967635	16967735	CHH	.	.
Chr1	16975235	16975335	CHH	.	.
Chr1	16984935	16985035	CG	.	.
Chr1	16987735	16987835	CHH	.	.
Chr1	16997435	16997535	CG	.	.
Chr1	17020035	17020135	CHH	.	.
Chr1	17020635	17020835	CHH	.	.
Chr1	17030335	17030435	CHG	.	.
Chr1	17035335	17035435	CHH	.	.
Chr1	17035935	17036235	CHG,CHH	.	.
Chr1	17046535	17046635	CHG	.	.
Chr1	17057435	17057535	CHG	.	.
Chr1	17064835	17064935	CHH	.	.
Chr1	17071435	17071535	CHH	.	.
Chr1	17073535	17073635	CHH	.	.
Chr1	17080535	17080635	CG	.	.
Chr1	17103935	17104035	CG	.	.
Chr1	17106935	17107035	CG	.	.
Chr1	17108435	17108535	CHH	.	.
Chr1	17136035	17136235	CHH	.	.
[truncated: 20,014 more rows]
